# Supplementary material for: RNA-seq reveals the gene expression in patterns in Populus × euramericana 'Neva' plantation under different precision water and fertilizer-intensive management
Source: BMC Plant Biol. 2024 Aug 9;24:759. doi: 10.1186/s12870-024-05427-4 (PMC11312740; doi:10.1186/s12870-024-05427-4)
Supplement: Supplementary file 2 — Supplementary Material 2 [file 12870_2024_5427_MOESM2_ESM.xlsx]

## Sheet: Table S1
Table S1 Fertilization formulas in the experiment field
Treatments	N(g)	P2O5(g)	K2O(g)	Medium and trace elements
CK	0	0	0	-
ND	0	0	0	-
CD	400	130	240	-
M1D	400	130	240	-
M2D	520	169	312	-
F1D	400	130	240	Fe、Ca、Mn、Zn(5 g)
F2D	520	169	312	Fe、Ca、Mn、Zn(5 g)

## Sheet: Table S2
Table S2 The PCR primers for genes
Gene	Forward Primer (5'-3')	Reverse Primer（5'-3'）
Podel.02G283400	TTTGTAATTGTGGGGTGCAA	AAAACCACACACACGAAGCA
Podel.09G041100	GCTACATGGATGCACAGGAA	CAATTATGGTACCCGGCACT
Podel.15G012600	AGATATCAACCCGGCACTTG	AAGCTGTGACCTGTGCAAAA
Podel.10G057200	ACAGAAACAGCAGCCCAAGT	AGAGCTCATTTGTTGGCTCTG
Podel.16G138800	GGGTCTCTTTGCTGAGGATG	AGAGCTCATTTGTTGGCTCTG
Podel.14G126400	TCTAGCTTTCTTCCGGCAAC	GCGAACACATGGTGATGAAC
Podel.04G020300	TGATGCATGAAAATAGTAGGGTTT	CACGGCTCACACAAGTCTGTA
Podel.08G152400	GATATTACTCAGATCGACAAGTACGC	AGAATTCAGTTCCCACCCATT
Podel.15G135300	TTATCCTATTAACAGGCGACAACA	ACAAGAAAAAGGCTCCCCCTA
Podel.11G112100	CGTGGTTACGTGGAGGTTCT	TGATTCGGTCCCTCTCTCTC
Podel.11G002700	GTAGCTAGCCATGCCGAGAG	TGTTTTCGTGGACAACAATGA
Actin (OX637672.1)	CATCCAGGCTGTCCTTTCCC	AACGAAGGATGGCGTGTGGG

## Sheet: Table S3
Table S3 Results of physiological indicators
FBA(U/g)	CK	ND	CD	M1D	M2D	F1D	F2D
May	421.76	456.06	476.24	488.57	475.88	499.73	479.64
July	466.6	525.01	603.07	782.24	752.41	643.09	747.41
August	436.05	486.78	714.23	626.05	746.25	660.24	735.98
September	451.5	499.11	557.88	650.59	806.36	738.66	941.59
GDH(U/g)	CK	ND	CD	M1D	M2D	F1D	F2D
May	396.28	480.61	420.22	463.46	440.59	481.33	546.99
July	375.2	522.42	582.45	754.96	650.35	574.95	719.31
August	499.55	515.1	798.64	814.36	795.78	834.37	602.73
September	275.5	546.72	719.31	760.05	831.16	759.33	1030.91
GOGAT(U/g)	CK	ND	CD	M1D	M2D	F1D	F2D
May	183.82	344.05	291	288.32	317.12	294.03	277.06
July	263.26	274.74	351.42	345.66	301.18	448.02	311.36
August	249.91	311.54	375.13	415.86	349.77	407.82	371.2
September	273.67	307.43	349.23	402.33	531.08	463.02	538.59
NR(U/g)	CK	ND	CD	M1D	M2D	F1D	F2D
May	3.92	4.48	4.05	4.73	4.71	4.96	3.52
July	5.92	6.5	8.64	8.43	11.88	7.46	8.87
August	3.39	5.13	6.81	6.45	7.24	9.04	9.06
September	4.24	5.32	6.82	9.26	11.55	11.7	13.98
Rubisco(U/g)	CK	ND	CD	M1D	M2D	F1D	F2D
May	152.43	209.39	135.42	156.54	156.83	159.48	158.15
July	156.35	179.96	257.75	273.02	306.02	326.28	339.18
August	131.31	170.16	315.24	226.31	379.8	263.49	371.63
September	163.71	171.88	318.82	250.44	399	312.94	439.24
SS(mg/g)	CK	ND	CD	M1D	M2D	F1D	F2D
May	21.06	21.99	29.03	28.77	27.22	33.43	19.35
July	28.64	29.3	33.43	36.17	33.33	29.14	40.48
August	32.96	27.01	33.58	34.82	28.19	35.25	31.32
September	32.01	30.68	35.19	39.14	40.01	43	40.27
Chl(mg/g)	CK	ND	CD	M1D	M2D	F1D	F2D
May	3.18	2.83	3.09	3.53	3.03	3.3	3.14
July	3.6	3.17	4.83	3.03	2.4	2.69	2.19
August	2.49	2.66	1.95	2.32	2.59	5.08	5.78
September	2.77	2.72	2.65	2.64	3.06	3.47	4.02

## Sheet: Table S4
Table S4. The numbers of reads in the RNA-seq profiles of P. euramericana leaves under different water and fertilizer treatments. The table lists the numbers of reads and mapping ratios.
Samples	Raw Reads	Clean Reads	Clean Reads Rate(%)	Clean Bases (G)	Clean Q30 Bases Rate(%)	Clean GC percent(%)	Mapped Reads	Mapping Rate	Unique Mapped reads	Unique Mapping Rate(%)
MaCK1	46193470	44221522	95.73	6.63323	90.38	45.01	38465862	0.8698	35500626	0.8027	80.27
MaCK2	46778064	44804460	95.78	6.72067	90.95	44.86	39235186	0.8757	36403119	0.8125	81.25
MaCK3	47790734	45811288	95.86	6.87169	90.49	44.87	39978792	0.8727	37018250	0.8081	80.81
MaND1	43533910	41836908	96.1	6.27554	90.93	45.06	36720352	0.8777	33944712	0.8114	81.14
MaND2	41754922	40067882	95.96	6.01018	90.82	44.87	34940905	0.872	32332996	0.8069	80.69
MaND3	46080552	44085266	95.67	6.61279	90.95	44.91	38684797	0.8775	35814466	0.8124	81.24
MaCD1	40757508	39162414	96.09	5.87436	89.9	44.77	33882090	0.8652	31527327	0.8051	80.51
MaCD2	47041122	45168366	96.02	6.77525	91.36	44.98	39584189	0.8764	36670636	0.8119	81.19
MaCD3	45811414	43948122	95.93	6.59222	91.28	45.02	38790339	0.8826	35980281	0.8187	81.87
MaM1D1	42881772	41117090	95.88	6.16756	92.82	44.74	36465399	0.8869	33876327	0.8239	82.39
MaM1D2	49210730	47042498	95.59	7.05637	90.86	44.97	41038817	0.8724	37986461	0.8075	80.75
MaM1D3	43029792	41280738	95.94	6.19211	90.42	44.83	35966486	0.8713	33316555	0.8071	80.71
MaM2D1	40610900	39099600	96.28	5.86494	90.86	44.83	34205715	0.8748	31551541	0.8069	80.69
MaM2D2	40481042	38831618	95.93	5.82474	90.04	45	33571223	0.8645	31028096	0.799	79.9
MaM2D3	39488756	37975900	96.17	5.69639	90.38	44.64	32748435	0.8623	30346932	0.7991	79.91
MaF1D1	43771126	42008850	95.97	6.30133	91.23	45.11	36228443	0.8624	33267916	0.7919	79.19
MaF1D2	41562240	40018142	96.28	6.00272	91.36	44.8	34875602	0.8715	32231259	0.8054	80.54
MaF1D3	40082676	38413292	95.84	5.76199	90.85	45.05	33526532	0.8728	30999289	0.807	80.7
MaF2D1	40596306	38978714	96.02	5.84681	91	44.92	34026777	0.873	31622501	0.8113	81.13
MaF2D2	46696194	44963882	96.29	6.74458	93.05	44.9	39793431	0.885	36894069	0.8205	82.05
MaF2D3	41486794	39686684	95.66	5.953	90.96	44.85	34589555	0.8716	32067147	0.808	80.8
JuCK1	41927086	40142816	95.74	6.02142	90.5	44.76	35008764	0.8721	32719515	0.8151	81.51
JuCK2	42462468	40795472	96.07	6.11932	91.33	44.78	36102505	0.885	33709755	0.8263	82.63
JuCK3	39326038	37624798	95.67	5.64372	91.22	44.8	32829832	0.8726	30613921	0.8137	81.37
JuND1	41696424	39871568	95.62	5.98074	90.97	44.96	34877655	0.8748	32463370	0.8142	81.42
JuND2	40551878	38846660	95.79	5.827	90.77	44.81	33991940	0.875	31673952	0.8153	81.53
JuND3	47119622	45046894	95.6	6.75703	90.19	45.11	39422764	0.8751	36716308	0.815	81.5
JuCD1	40411200	38722336	95.82	5.80835	91.01	45.19	33773240	0.8722	31458390	0.8124	81.24
JuCD2	47024146	45143426	96	6.77151	90.97	47.14	37172027	0.8234	31918118	0.707	70.7
JuCD3	46395334	44648254	96.23	6.69724	91.13	44.92	39241524	0.8789	36561466	0.8189	81.89
JuM1D1	41218538	39468464	95.75	5.92027	90.06	45.02	34211252	0.8668	31908671	0.8085	80.85
JuM1D2	43826584	42038778	95.92	6.30582	90.4	44.85	36473757	0.8676	33974032	0.8081	80.81
JuM1D3	44514884	42704446	95.93	6.40567	90.99	44.9	37565069	0.8797	34985917	0.8193	81.93
JuM2D1	43722042	41909946	95.86	6.28649	90.95	44.9	36881779	0.88	34267358	0.8176	81.76
JuM2D2	49387274	47185162	95.54	7.07777	91.49	44.65	41760299	0.885	38700219	0.8201	82.01
JuM2D3	40744214	39161624	96.12	5.87424	90.67	45.07	34132637	0.8716	31789093	0.8118	81.18
JuF1D1	46690798	44668200	95.67	6.70023	90.95	44.84	39099387	0.8753	36450753	0.816	81.6
JuF1D2	42872612	41254090	96.22	6.18811	90.83	44.81	36093455	0.8749	33456639	0.811	81.1
JuF1D3	40378052	38748476	95.96	5.81227	90.1	45.02	33571641	0.8664	31248996	0.8065	80.65
JuF2D1	42862986	41015054	95.69	6.15226	90.73	45.12	35861957	0.8744	33359854	0.8134	81.34
JuF2D2	47627926	45435642	95.4	6.81535	90.7	44.92	39518691	0.8698	36695486	0.8077	80.77
JuF2D3	40909086	39311268	96.09	5.89669	89.95	44.96	34194562	0.8698	31834824	0.8098	80.98
AuCK1	42607798	40701618	95.53	6.10524	90.26	44.98	35297000	0.8672	32854680	0.8072	80.72
AuCK2	42709698	40793390	95.51	6.11901	90.56	44.87	35439203	0.8687	32976008	0.8083	80.83
AuCK3	40561982	38825154	95.72	5.82377	90.19	44.94	33640254	0.8665	31407304	0.809	80.9
AuND1	40480022	38960780	96.25	5.84412	90.75	44.74	33972480	0.872	31607973	0.8113	81.13
AuND2	40662068	39002484	95.92	5.85037	90.8	44.9	33765307	0.8657	31509149	0.8079	80.79
AuND3	44337462	42604788	96.09	6.39072	92.2	44.55	37227602	0.8738	34608786	0.8123	81.23
AuCD1	42517282	40603228	95.5	6.09048	90.47	44.92	34976193	0.8614	32525692	0.801	80.1
AuCD2	45395680	43491650	95.81	6.52375	90.76	44.79	37482059	0.8618	34887816	0.8022	80.22
AuCD3	40719454	38933480	95.61	5.84002	91.48	44.79	34005723	0.8734	31581622	0.8111	81.11
AuM1D1	46023392	43983122	95.57	6.59747	90.35	45.03	38485398	0.875	35881863	0.8158	81.58
AuM1D2	43483812	41708184	95.92	6.25623	90.97	44.8	36196053	0.8678	33676621	0.8074	80.74
AuM1D3	41815946	40079276	95.85	6.01189	89.49	45.43	33682309	0.8404	31011902	0.7738	77.38
AuM2D1	47545284	45612520	95.93	6.84188	90.49	44.91	39399581	0.8638	36640519	0.8033	80.33
AuM2D2	43195918	41476578	96.02	6.22149	90.61	44.82	35737625	0.8616	33112844	0.7983	79.83
AuM2D3	42858558	40600034	94.73	6.09001	88.51	45.27	34737083	0.8556	32406903	0.7982	79.82
AuF1D1	41170894	39766340	96.59	5.96495	91.04	44.77	34821577	0.8757	32431028	0.8156	81.56
AuF1D2	40642300	38762736	95.38	5.81441	88.99	45.09	32683238	0.8432	30218113	0.7796	77.96
AuF1D3	43437612	41649694	95.88	6.24745	91.11	44.61	36797701	0.8835	34309855	0.8238	82.38
AuF2D1	40105780	38694002	96.48	5.8041	90.55	44.74	33566312	0.8675	31319501	0.8094	80.94
AuF2D2	41317746	39653960	95.97	5.94809	91.08	44.95	33666574	0.849	31384781	0.7915	79.15
AuF2D3	43324578	41549506	95.9	6.23243	90.69	45.01	36169730	0.8705	33346132	0.8025	80.25
SeCK1	47683680	45205422	94.8	6.78081	90.27	44.66	39487439	0.8735	36821157	0.8145	81.45
SeCK2	46279138	44197294	95.5	6.62959	90.23	44.43	38255081	0.8656	35694122	0.8077	80.77
SeCK3	46030944	44080084	95.76	6.61201	90.47	44.51	38671749	0.8773	36007414	0.8169	81.69
SeND1	42378030	40521250	95.62	6.07819	90.66	44.74	35415177	0.874	32780353	0.809	80.9
SeND2	40618772	38955826	95.91	5.84337	90.92	44.77	34336192	0.8814	31782153	0.8158	81.58
SeND3	41485930	39650596	95.58	5.94759	90.49	44.81	33927617	0.8557	31182126	0.7865	78.65
SeCD1	41547230	39875526	95.98	5.98133	90.53	44.55	34929760	0.876	32570878	0.8168	81.68
SeCD2	39802576	38343952	96.34	5.75159	90.91	44.46	33701593	0.8789	31431816	0.8197	81.97
SeCD3	45798490	44312288	96.75	6.64684	91.3	44.46	38850964	0.8768	36213475	0.8173	81.73
SeM1D1	41719018	40031438	95.95	6.00472	91.1	44.58	35026957	0.875	32484344	0.8115	81.15
SeM1D2	41511850	39804388	95.89	5.97066	91.19	44.77	35283319	0.8864	32734637	0.8224	82.24
SeM1D3	49748832	47694074	95.87	7.15411	90.84	44.54	41973576	0.8801	38908453	0.8158	81.58
SeM2D1	40163236	38608132	96.13	5.79122	91.46	44.57	34187260	0.8855	31760846	0.8227	82.27
SeM2D2	40488996	38738848	95.68	5.81083	91.12	44.53	33928954	0.8758	31507868	0.8133	81.33
SeM2D3	42587908	40888534	96.01	6.13328	91.16	44.77	35923333	0.8786	33319224	0.8149	81.49
SeF1D1	42504292	40864592	96.14	6.12969	90.86	44.53	35992617	0.8808	33447296	0.8185	81.85
SeF1D2	40628592	39146314	96.35	5.87195	90.88	44.95	34498081	0.8813	32055887	0.8189	81.89
SeF1D3	41961808	40097798	95.56	6.01467	91.11	45.15	34812964	0.8682	31867111	0.7947	79.47
SeF2D1	47391186	45473380	95.95	6.82101	91.2	44.61	40131173	0.8825	37383018	0.8221	82.21
SeF2D2	43608706	41519770	95.21	6.22797	91.11	44.63	36833587	0.8871	34286034	0.8257	82.57
SeF2D3	40264566	38768288	96.28	5.81524	91.35	44.68	34030433	0.8778	31569607	0.8143	81.43

## Sheet: Sheet1
Samples	Raw Reads	Clean Reads	Clean Reads Rate(%)	Clean Q30 Bases Rate(%)	Mapping Rate(%)	Unique Mapping Rate(%)
MaCK1	46193470	44221522	95.73	90.38	86.98	80.27
MaCK2	46778064	44804460	95.78	90.95	87.57	81.25
MaCK3	47790734	45811288	95.86	90.49	87.27	80.81
MaND1	43533910	41836908	96.1	90.93	87.77	81.14
MaND2	41754922	40067882	95.96	90.82	87.2	80.69
MaND3	46080552	44085266	95.67	90.95	87.75	81.24
MaCD1	40757508	39162414	96.09	89.9	86.52	80.51
MaCD2	47041122	45168366	96.02	91.36	87.64	81.19
MaCD3	45811414	43948122	95.93	91.28	88.26	81.87
MaM1D1	42881772	41117090	95.88	92.82	88.69	82.39
MaM1D2	49210730	47042498	95.59	90.86	87.24	80.75
MaM1D3	43029792	41280738	95.94	90.42	87.13	80.71
MaM2D1	40610900	39099600	96.28	90.86	87.48	80.69
MaM2D2	40481042	38831618	95.93	90.04	86.45	79.9
MaM2D3	39488756	37975900	96.17	90.38	86.23	79.91
MaF1D1	43771126	42008850	95.97	91.23	86.24	79.19
MaF1D2	41562240	40018142	96.28	91.36	87.15	80.54
MaF1D3	40082676	38413292	95.84	90.85	87.28	80.7
MaF2D1	40596306	38978714	96.02	91	87.3	81.13
MaF2D2	46696194	44963882	96.29	93.05	88.5	82.05
MaF2D3	41486794	39686684	95.66	90.96	87.16	80.8
JuCK1	41927086	40142816	95.74	90.5	87.21	81.51
JuCK2	42462468	40795472	96.07	91.33	88.5	82.63
JuCK3	39326038	37624798	95.67	91.22	87.26	81.37
JuND1	41696424	39871568	95.62	90.97	87.48	81.42
JuND2	40551878	38846660	95.79	90.77	87.5	81.53
JuND3	47119622	45046894	95.6	90.19	87.51	81.5
JuCD1	40411200	38722336	95.82	91.01	87.22	81.24
JuCD2	47024146	45143426	96	90.97	82.34	70.7
JuCD3	46395334	44648254	96.23	91.13	87.89	81.89
JuM1D1	41218538	39468464	95.75	90.06	86.68	80.85
JuM1D2	43826584	42038778	95.92	90.4	86.76	80.81
JuM1D3	44514884	42704446	95.93	90.99	87.97	81.93
JuM2D1	43722042	41909946	95.86	90.95	88	81.76
JuM2D2	49387274	47185162	95.54	91.49	88.5	82.01
JuM2D3	40744214	39161624	96.12	90.67	87.16	81.18
JuF1D1	46690798	44668200	95.67	90.95	87.53	81.6
JuF1D2	42872612	41254090	96.22	90.83	87.49	81.1
JuF1D3	40378052	38748476	95.96	90.1	86.64	80.65
JuF2D1	42862986	41015054	95.69	90.73	87.44	81.34
JuF2D2	47627926	45435642	95.4	90.7	86.98	80.77
JuF2D3	40909086	39311268	96.09	89.95	86.98	80.98
AuCK1	42607798	40701618	95.53	90.26	86.72	80.72
AuCK2	42709698	40793390	95.51	90.56	86.87	80.83
AuCK3	40561982	38825154	95.72	90.19	86.65	80.9
AuND1	40480022	38960780	96.25	90.75	87.2	81.13
AuND2	40662068	39002484	95.92	90.8	86.57	80.79
AuND3	44337462	42604788	96.09	92.2	87.38	81.23
AuCD1	42517282	40603228	95.5	90.47	86.14	80.1
AuCD2	45395680	43491650	95.81	90.76	86.18	80.22
AuCD3	40719454	38933480	95.61	91.48	87.34	81.11
AuM1D1	46023392	43983122	95.57	90.35	87.5	81.58
AuM1D2	43483812	41708184	95.92	90.97	86.78	80.74
AuM1D3	41815946	40079276	95.85	89.49	84.04	77.38
AuM2D1	47545284	45612520	95.93	90.49	86.38	80.33
AuM2D2	43195918	41476578	96.02	90.61	86.16	79.83
AuM2D3	42858558	40600034	94.73	88.51	85.56	79.82
AuF1D1	41170894	39766340	96.59	91.04	87.57	81.56
AuF1D2	40642300	38762736	95.38	88.99	84.32	77.96
AuF1D3	43437612	41649694	95.88	91.11	88.35	82.38
AuF2D1	40105780	38694002	96.48	90.55	86.75	80.94
AuF2D2	41317746	39653960	95.97	91.08	84.9	79.15
AuF2D3	43324578	41549506	95.9	90.69	87.05	80.25
SeCK1	47683680	45205422	94.8	90.27	87.35	81.45
SeCK2	46279138	44197294	95.5	90.23	86.56	80.77
SeCK3	46030944	44080084	95.76	90.47	87.73	81.69
SeND1	42378030	40521250	95.62	90.66	87.4	80.9
SeND2	40618772	38955826	95.91	90.92	88.14	81.58
SeND3	41485930	39650596	95.58	90.49	85.57	78.65
SeCD1	41547230	39875526	95.98	90.53	87.6	81.68
SeCD2	39802576	38343952	96.34	90.91	87.89	81.97
SeCD3	45798490	44312288	96.75	91.3	87.68	81.73
SeM1D1	41719018	40031438	95.95	91.1	87.5	81.15
SeM1D2	41511850	39804388	95.89	91.19	88.64	82.24
SeM1D3	49748832	47694074	95.87	90.84	88.01	81.58
SeM2D1	40163236	38608132	96.13	91.46	88.55	82.27
SeM2D2	40488996	38738848	95.68	91.12	87.58	81.33
SeM2D3	42587908	40888534	96.01	91.16	87.86	81.49
SeF1D1	42504292	40864592	96.14	90.86	88.08	81.85
SeF1D2	40628592	39146314	96.35	90.88	88.13	81.89
SeF1D3	41961808	40097798	95.56	91.11	86.82	79.47
SeF2D1	47391186	45473380	95.95	91.2	88.25	82.21
SeF2D2	43608706	41519770	95.21	91.11	88.71	82.57
SeF2D3	40264566	38768288	96.28	91.35	87.78	81.43

## Sheet: Table S5
Table S5 Total number of expressed genes
Sample name	Total number of expressed genes
MaCK1	25379
MaCK2	25613
MaCK3	25446
MaND1	25249
MaND2	25451
MaND3	25593
MaCD1	25661
MaCD2	26035
MaCD3	25430
MaM1D1	25742
MaM1D2	25552
MaM1D3	25863
MaM2D1	25493
MaM2D2	25352
MaM2D3	25841
MaF1D1	25508
MaF1D2	25898
MaF1D3	25291
MaF2D1	25697
MaF2D2	26174
MaF2D3	25500
JuCK1	26268
JuCK2	26407
JuCK3	26461
JuND1	26705
JuND2	26387
JuND3	26789
JuCD1	26089
JuCD2	25825
JuCD3	26467
JuM1D1	26300
JuM1D2	26387
JuM1D3	26607
JuM2D1	26232
JuM2D2	26230
JuM2D3	26347
JuF1D1	26551
JuF1D2	25877
JuF1D3	26365
JuF2D1	26296
JuF2D2	26577
JuF2D3	26123
AuCK1	26180
AuCK2	26306
AuCK3	26395
AuND1	26079
AuND2	26299
AuND3	25837
AuCD1	26294
AuCD2	26857
AuCD3	26477
AuM1D1	26600
AuM1D2	26184
AuM1D3	26199
AuM2D1	26460
AuM2D2	26324
AuM2D3	26284
AuF1D1	26369
AuF1D2	26743
AuF1D3	25963
AuF2D1	26398
AuF2D2	26249
AuF2D3	26169
SeCK1	26600
SeCK2	26338
SeCK3	26086
SeND1	24927
SeND2	24765
SeND3	25000
SeCD1	25760
SeCD2	25708
SeCD3	25916
SeM1D1	25437
SeM1D2	24985
SeM1D3	25546
SeM2D1	25676
SeM2D2	25143
SeM2D3	25508
SeF1D1	25558
SeF1D2	25897
SeF1D3	25261
SeF2D1	26078
SeF2D2	25283
SeF2D3	25736

## Sheet: Table S6
Table S6 TFs in steelblue and black modules
steelblue module
ID	Family	Reference_Species	Ref_Gene
Podel.01G001200		.	.
Podel.01G049200		.	.
Podel.01G052600	E2F/DP	Phyllostachys_heterocycla	PH01003957G0030
Podel.01G074900	SBP	Malus_domestica	MDP0000153244
Podel.01G079900	bZIP	Populus_trichocarpa	Potri.001G077900.2
Podel.01G081500		.	.
Podel.01G082800	ERF	Populus_trichocarpa	Potri.001G079600.1
Podel.01G087400	B3	Theobroma_cacao	Thecc1EG000515t1
Podel.01G109300		.	.
Podel.01G111100		.	.
Podel.01G111800	G2-like	Oryza_barthii	ObartAA03S_FGP14057
Podel.01G115000	FAR1	Fragaria_vesca	mrna13309.1-v1.0-hybrid
Podel.01G125000		.	.
Podel.01G155300	NAC	Populus_trichocarpa	Potri.001G144400.1
Podel.01G179000	WRKY	Fragaria_vesca	mrna01596.1-v1.0-hybrid
Podel.01G180400	MYB	Populus_trichocarpa	Potri.001G169600.1
Podel.01G181100	MYB_related	Pyrus_bretschneideri	Pbr038199.1
Podel.01G199800	E2F/DP	Phyllostachys_heterocycla	PH01003957G0030
Podel.01G200400		.	.
Podel.01G202000		.	.
Podel.01G209000		.	.
Podel.01G225400		.	.
Podel.01G226600		.	.
Podel.01G229600		.	.
Podel.01G237400	NAC	Jatropha_curcas	Jcr4S00282.90
Podel.01G237900		.	.
Podel.01G238200		.	.
Podel.01G241700		.	.
Podel.01G253100	C2H2	Nelumbo_nucifera	NNU_024067-RA
Podel.01G263200		.	.
Podel.01G264700	NF-X1	Oryza_barthii	ObartAA03S_FGP23901
Podel.01G270100	Dof	Jatropha_curcas	Jcr4S00812.20
Podel.01G287600	GeBP	Brassica_rapa	Bra013842
Podel.01G288700	WRKY	Nicotiana_tabacum	Nta000199
Podel.01G320400	C2H2	Picea_sitchensis	Psi011812
Podel.01G371200		.	.
Podel.01G398400	HB-other	Malus_domestica	MDP0000268133
Podel.01G399700	NAC	Linum_usitatissimum	Lus10038670
Podel.01G457600		.	.
Podel.01G458100	ERF	Triticum_urartu	EMS52980
Podel.01G458200	ERF	Triticum_urartu	EMS52980
Podel.01G459200	ERF	Triticum_urartu	EMS52980
Podel.01G459300	ERF	Triticum_urartu	EMS52980
Podel.01G462600		.	.
Podel.01G462800	LSD	Oryza_punctata	OpuncBB_FGP9883
Podel.01G464500		.	.
Podel.01G468600	B3	Brassica_rapa	Bra001729
Podel.01G472700	MYB	Malus_domestica	MDP0000710259
Podel.01G472800		.	.
Podel.01G486400	GRAS	Malus_domestica	MDP0000464809
Podel.01G487200		.	.
Podel.02G004300	NAC	Malus_domestica	MDP0000265073
Podel.02G006000		.	.
Podel.02G008600	WRKY	Fragaria_vesca	mrna01596.1-v1.0-hybrid
Podel.02G012100		.	.
Podel.02G012800		.	.
Podel.02G013500	NAC	Picea_abies	MA_173829g0020
Podel.02G013800	ERF	Vitis_vinifera	GSVIVT01031747001
Podel.02G016900		.	.
Podel.02G021500		.	.
Podel.02G038500		.	.
Podel.02G061000		.	.
Podel.02G064600	WRKY	Populus_trichocarpa	Potri.002G059100.1
Podel.02G068100		.	.
Podel.02G099500		.	.
Podel.02G100400	MIKC	Musa_acuminata	GSMUA_Achr9P13010_001
Podel.02G100500	MIKC	Musa_acuminata	GSMUA_Achr9P13010_001
Podel.02G109600	C3H	Brassica_rapa	Bra032634
Podel.02G111800	ERF	Triticum_urartu	EMS59827
Podel.02G115300	bHLH	Populus_trichocarpa	Potri.002G105300.1
Podel.02G129900	bZIP	Arabidopsis_lyrata	311885
Podel.02G161200		.	.
Podel.02G206100		.	.
Podel.02G206800		.	.
Podel.02G208600	WRKY	Populus_trichocarpa	Potri.002G186600.1
Podel.02G211400		.	.
Podel.02G226300		.	.
Podel.02G228100	Nin-like	Malus_domestica	MDP0000265619
Podel.02G233100		.	.
Podel.02G235700		.	.
Podel.02G237100	G2-like	Malus_domestica	MDP0000321461
Podel.02G261500		.	.
Podel.02G265200		.	.
Podel.02G267100		.	.
Podel.03G001500	NF-YC	Ricinus_communis	29656.m000483
Podel.03G042700	TALE	Fragaria_vesca	mrna02674.1-v1.0-hybrid
Podel.03G054100		.	.
Podel.03G062500		.	.
Podel.03G063600		.	.
Podel.03G069900	bHLH	Malus_domestica	MDP0000606021
Podel.03G083000	HD-ZIP	Populus_trichocarpa	Potri.003G079800.3
Podel.03G083600	C3H	Arabidopsis_lyrata	329122
Podel.03G089000	BES1	Manihot_esculenta	cassava4.1_002728m
Podel.03G090600		.	.
Podel.03G098500		.	.
Podel.03G098600	HB-other	Brassica_rapa	Bra007562
Podel.03G104200		.	.
Podel.03G106000	HSF	Phyllostachys_heterocycla	PH01002606G0040
Podel.03G122900		.	.
Podel.03G150100		.	.
Podel.03G157900		.	.
Podel.03G162300	NAC	Populus_trichocarpa	Potri.003G149700.1
Podel.03G163200	ERF	Populus_trichocarpa	Potri.003G150700.1
Podel.03G164800		.	.
Podel.03G164900		.	.
Podel.03G190900		.	.
Podel.03G200400	FAR1	Aegilops_tauschii	EMT07921
Podel.03G202200		.	.
Podel.03G215800		.	.
Podel.03G221600		.	.
Podel.04G000800		.	.
Podel.04G001200		.	.
Podel.04G006800	WRKY	Populus_trichocarpa	Potri.004G007500.1
Podel.04G010400		.	.
Podel.04G011000	M-type	Fragaria_vesca	mrna25753.1-v1.0-hybrid
Podel.04G014800		.	.
Podel.04G025800	TALE	Fragaria_vesca	mrna32207.1-v1.0-hybrid
Podel.04G033800		.	.
Podel.04G033900		.	.
Podel.04G037400		.	.
Podel.04G056400	NAC	Linum_usitatissimum	Lus10038670
Podel.04G063600		.	.
Podel.04G078000	bHLH	Malus_domestica	MDP0000253576
Podel.04G088100	HB-other	Fragaria_vesca	mrna11429.1-v1.0-hybrid
Podel.04G092600		.	.
Podel.04G114600		.	.
Podel.04G116400		.	.
Podel.04G126200		.	.
Podel.04G146000		.	.
Podel.04G149000		.	.
Podel.04G159300	MYB_related	Populus_trichocarpa	Potri.004G155400.1
Podel.04G170700		.	.
Podel.04G175100		.	.
Podel.04G176500	bZIP	Phyllostachys_heterocycla	PH01000276G1150
Podel.04G179100	Nin-like	Brassica_rapa	Bra037130
Podel.04G181400		.	.
Podel.04G196800	FAR1	Aegilops_tauschii	EMT07921
Podel.04G197100	FAR1	Aegilops_tauschii	EMT07921
Podel.04G212000		.	.
Podel.04G212200		.	.
Podel.04G212700		.	.
Podel.04G228400		.	.
Podel.04G234900	WRKY	Malus_domestica	MDP0000184308
Podel.04G236100	NAC	Populus_trichocarpa	Potri.004G230800.2
Podel.05G014600	S1Fa-like	Cajanus_cajan	C.cajan_44612
Podel.05G015300		.	.
Podel.05G024800		.	.
Podel.05G028100		.	.
Podel.05G053100		.	.
Podel.05G057100	HB-other	Gossypium_raimondii	Gorai.003G023300.2
Podel.05G065400		.	.
Podel.05G069000	C2H2	Pyrus_bretschneideri	Pbr023394.1
Podel.05G074700		.	.
Podel.05G076900		.	.
Podel.05G079300	Nin-like	Malus_domestica	MDP0000265619
Podel.05G092100		.	.
Podel.05G092200		.	.
Podel.05G106400	bHLH	Malus_domestica	MDP0000245233
Podel.05G106600	bHLH	Malus_domestica	MDP0000245233
Podel.05G107700		.	.
Podel.05G107900	bHLH	Zea_mays	GRMZM5G899865_P01
Podel.05G109400	NAC	Populus_trichocarpa	Potri.005G098000.1
Podel.05G111500	HRT-like	Malus_domestica	MDP0000287465
Podel.05G112500		.	.
Podel.05G113600	WOX	Linum_usitatissimum	Lus10012250
Podel.05G116300	B3	Arabidopsis_lyrata	901333
Podel.05G118600	WOX	Linum_usitatissimum	Lus10012250
Podel.05G135100		.	.
Podel.05G135200		.	.
Podel.05G153900	AP2	Populus_trichocarpa	Potri.005G140700.4
Podel.05G156300	Dof	Lactuca_sativa	Lsa000376
Podel.05G169700		.	.
Podel.05G175200		.	.
Podel.05G175400	ARR-B	Linum_usitatissimum	Lus10019058
Podel.05G179700	MIKC	Musa_acuminata	GSMUA_Achr9P13010_001
Podel.05G181500		.	.
Podel.05G187200	ERF	Vitis_vinifera	GSVIVT01019717001
Podel.05G188800	FAR1	Populus_trichocarpa	Potri.012G137500.1
Podel.05G189000	FAR1	Populus_trichocarpa	Potri.012G137500.1
Podel.05G190000	NAC	Fragaria_vesca	mrna12442.1-v1.0-hybrid
Podel.05G192900	MYB	Oryza_sativa_subsp._indica	BGIOSGA030830-PA
Podel.05G193000	MYB	Oryza_sativa_subsp._indica	BGIOSGA030830-PA
Podel.05G207900		.	.
Podel.05G210000		.	.
Podel.05G216700	NAC	Populus_trichocarpa	Potri.005G205400.1
Podel.05G218400		.	.
Podel.05G242200	MYB_related	Populus_trichocarpa	Potri.005G228000.2
Podel.05G265600	WRKY	Malus_domestica	MDP0000255768
Podel.05G272400	ERF	Oryza_sativa_subsp._indica	BGIOSGA029206-PA
Podel.05G275300	HB-other	Brassica_rapa	Bra007562
Podel.06G006800	ERF	Vitis_vinifera	GSVIVT01032785001
Podel.06G006900	ERF	Vitis_vinifera	GSVIVT01032785001
Podel.06G007200	HSF	Phyllostachys_heterocycla	PH01002606G0040
Podel.06G032700		.	.
Podel.06G037900		.	.
Podel.06G041200	ARR-B	Eucalyptus_grandis	Eucgr.C00380.1
Podel.06G047000	ERF	Pyrus_bretschneideri	Pbr002083.1
Podel.06G053500		.	.
Podel.06G054600	WRKY	Artemisia_annua	Aan005344
Podel.06G056600		.	.
Podel.06G072900		.	.
Podel.06G073800	WRKY	Theobroma_cacao	Thecc1EG021580t1
Podel.06G081200	CO-like	Ricinus_communis	28207.m000104
Podel.06G088900		.	.
Podel.06G097300	HSF	Phyllostachys_heterocycla	PH01002606G0040
Podel.06G103300	B3	Theobroma_cacao	Thecc1EG000515t1
Podel.06G112200	S1Fa-like	Brassica_rapa	Bra039779
Podel.06G116100		.	.
Podel.06G124200	WRKY	Utricularia_gibba	Scf00168.g11340.t1
Podel.06G144600	ERF	Triticum_urartu	EMS52980
Podel.06G148300	NAC	Malus_domestica	MDP0000320566
Podel.06G172400		.	.
Podel.06G176200	AP2	Pyrus_bretschneideri	Pbr002023.1
Podel.06G207700	NAC	Oryza_sativa_subsp._japonica	LOC_Os11g04360.1
Podel.06G208100		.	.
Podel.06G219800		.	.
Podel.06G222200		.	.
Podel.06G235900	NF-YA	Malus_domestica	MDP0000311595
Podel.06G249900		.	.
Podel.06G251600	ERF	Populus_trichocarpa	Potri.006G238600.1
Podel.06G265700	bZIP	Populus_trichocarpa	Potri.006G251800.2
Podel.06G292000		.	.
Podel.07G003000		.	.
Podel.07G003400		.	.
Podel.07G004000		.	.
Podel.07G004800	ARF	Utricularia_gibba	Scf00343.g15875.t1
Podel.07G008800		.	.
Podel.07G017700	ERF	Arabidopsis_lyrata	900671
Podel.07G028800	MYB_related	Populus_trichocarpa	Potri.007G023800.2
Podel.07G031000		.	.
Podel.07G031300		.	.
Podel.07G045500		.	.
Podel.07G049400		.	.
Podel.07G053200	WRKY	Arabidopsis_thaliana	AT4G12020.2
Podel.07G057500		.	.
Podel.07G064200		.	.
Podel.07G075700	MYB	Populus_trichocarpa	Potri.007G067600.1
Podel.07G077200		.	.
Podel.07G085200		.	.
Podel.07G094400	bZIP	Populus_trichocarpa	Potri.007G085700.3
Podel.07G097700	MYB_related	Aegilops_tauschii	EMT20798
Podel.07G105500		.	.
Podel.07G125900	B3	Theobroma_cacao	Thecc1EG000515t1
Podel.07G150600	HSF	Phyllostachys_heterocycla	PH01002606G0040
Podel.07G150700	HSF	Phyllostachys_heterocycla	PH01002606G0040
Podel.07G150800	HSF	Phyllostachys_heterocycla	PH01002606G0040
Podel.07G151300	HSF	Phyllostachys_heterocycla	PH01002606G0040
Podel.07G154100	ERF	Malus_domestica	MDP0000186332
Podel.07G154600	MYB_related	Eucalyptus_grandis	Eucgr.H02157.1
Podel.08G016500	EIL	Populus_trichocarpa	Potri.008G011300.1
Podel.08G040200	WRKY	Pyrus_bretschneideri	Pbr029332.1
Podel.08G050600	NF-YC	Ricinus_communis	29656.m000483
Podel.08G061500		.	.
Podel.08G068000	MYB_related	Thellungiella_parvula	Tp3g07810
Podel.08G094600	WRKY	Fragaria_vesca	mrna31843.1-v1.0-hybrid
Podel.08G103000		.	.
Podel.08G106700	NAC	Populus_trichocarpa	Potri.008G089000.1
Podel.08G113200		.	.
Podel.08G123500		.	.
Podel.08G139000	MYB	Oryza_sativa_subsp._indica	BGIOSGA030830-PA
Podel.08G140600		.	.
Podel.08G141300	NAC	Malus_domestica	MDP0000265073
Podel.08G164600	B3	Linum_usitatissimum	Lus10025533
Podel.08G169400	SBP	Musa_acuminata	GSMUA_Achr4P28960_001
Podel.08G178400	FAR1	Triticum_aestivum	Tae041733
Podel.08G182600		.	.
Podel.08G186100	HB-other	Malus_domestica	MDP0000268133
Podel.08G192600	GRAS	Malus_domestica	MDP0000321018
Podel.08G197900	BES1	Aquilegia_coerulea	Aquca_013_00313.1
Podel.08G198700	ERF	Triticum_urartu	EMS52980
Podel.08G198800	ERF	Triticum_urartu	EMS52980
Podel.08G198900		.	.
Podel.08G221200	MYB_related	Populus_trichocarpa	Potri.008G191800.1
Podel.08G226800	TALE	Fragaria_vesca	mrna02674.1-v1.0-hybrid
Podel.08G228500		.	.
Podel.08G237600		.	.
Podel.08G239400	ERF	Populus_trichocarpa	Potri.008G210900.2
Podel.08G241100		.	.
Podel.08G250900	bHLH	Musa_acuminata	GSMUA_Achr11P16630_001
Podel.09G013200		.	.
Podel.09G015100		.	.
Podel.09G032700	WRKY	Malus_domestica	MDP0000255768
Podel.09G033000	B3	Theobroma_cacao	Thecc1EG000515t1
Podel.09G036600		.	.
Podel.09G045100		.	.
Podel.09G058500	NAC	Malus_domestica	MDP0000265073
Podel.09G067900	WRKY	Nicotiana_tabacum	Nta000199
Podel.09G072900	SRS	Populus_trichocarpa	Potri.009G070800.3
Podel.09G085400		.	.
Podel.09G097100	Nin-like	Musa_acuminata	GSMUA_Achr10P15240_001
Podel.09G097400		.	.
Podel.09G097800	HSF	Phyllostachys_heterocycla	PH01002606G0040
Podel.09G097900		.	.
Podel.09G104400		.	.
Podel.09G110400	B3	Brassica_rapa	Bra001729
Podel.09G121500	MYB_related	Populus_trichocarpa	Potri.009G116600.1
Podel.09G122400		.	.
Podel.09G123000		.	.
Podel.09G138800	bZIP	Phyllostachys_heterocycla	PH01000276G1150
Podel.09G140400	MIKC	Utricularia_gibba	Scf00007.g1310.t1
Podel.09G140800		.	.
Podel.09G167900		.	.
Podel.09G169900	MYB_related	Linum_usitatissimum	Lus10007348
Podel.09G175500	GRAS	Malus_domestica	MDP0000315270
Podel.10G003200		.	.
Podel.10G009600		.	.
Podel.10G012900		.	.
Podel.10G028600		.	.
Podel.10G040000		.	.
Podel.10G049300	Trihelix	Malus_domestica	MDP0000275412
Podel.10G065600		.	.
Podel.10G077600		.	.
Podel.10G078900		.	.
Podel.10G085600		.	.
Podel.10G093800		.	.
Podel.10G108900		.	.
Podel.10G109600		.	.
Podel.10G114200	FAR1	Populus_trichocarpa	Potri.006G039800.1
Podel.10G131900		.	.
Podel.10G140800	B3	Linum_usitatissimum	Lus10019354
Podel.10G148900	WRKY	Populus_trichocarpa	Potri.010G147700.1
Podel.10G151200	MYB	Populus_trichocarpa	Potri.010G149900.1
Podel.10G154900		.	.
Podel.10G162200		.	.
Podel.10G168000	NAC	Populus_trichocarpa	Potri.010G166200.1
Podel.10G177300	C3H	Oryza_barthii	ObartAA03S_FGP25245
Podel.10G197800		.	.
Podel.10G216400	MIKC	Musa_acuminata	GSMUA_Achr9P13010_001
Podel.10G238800		.	.
Podel.10G242800		.	.
Podel.10G243700		.	.
Podel.11G002000	ERF	Triticum_urartu	EMS59827
Podel.11G008900	WRKY	Populus_trichocarpa	Potri.011G007800.1
Podel.11G012400	SBP	Malus_domestica	MDP0000263766
Podel.11G021100	B3	Brassica_rapa	Bra001729
Podel.11G035600		.	.
Podel.11G056900	NAC	Linum_usitatissimum	Lus10038670
Podel.11G068200	S1Fa-like	Cajanus_cajan	C.cajan_44612
Podel.11G087600	FAR1	Populus_trichocarpa	Potri.012G137500.1
Podel.11G114300	bHLH	Brachypodium_distachyon	Bradi2g44117.1
Podel.11G126600	TALE	Fragaria_vesca	mrna32207.1-v1.0-hybrid
Podel.11G128100		.	.
Podel.11G128200		.	.
Podel.11G133100		.	.
Podel.11G147500	B3	Brassica_rapa	Bra001729
Podel.11G151500	bHLH	Chlamydomonas_reinhardtii	g8123.t2
Podel.11G153900		.	.
Podel.11G163100	bHLH	Musa_acuminata	GSMUA_Achr10P17130_001
Podel.12G005400		.	.
Podel.12G035800	C2H2	Oryza_barthii	ObartAA03S_FGP8440
Podel.12G042100	bHLH	Fragaria_vesca	mrna28785.1-v1.0-hybrid
Podel.12G071000		.	.
Podel.12G072900	Nin-like	Malus_domestica	MDP0000265619
Podel.12G073000		.	.
Podel.12G088400		.	.
Podel.12G091000		.	.
Podel.12G092800		.	.
Podel.12G093800	STAT	Fragaria_vesca	mrna27137.1-v1.0-hybrid
Podel.12G097200		.	.
Podel.12G097300	C2H2	Musa_acuminata	GSMUA_Achr10P03980_001
Podel.12G142800		.	.
Podel.13G001500	bZIP	Utricularia_gibba	Scf00097.g8337.t1
Podel.13G003000		.	.
Podel.13G015300		.	.
Podel.13G026900		.	.
Podel.13G027300	B3	Theobroma_cacao	Thecc1EG000515t1
Podel.13G033600		.	.
Podel.13G033900		.	.
Podel.13G057400	NAC	Populus_trichocarpa	Potri.013G054000.1
Podel.13G059900	MYB	Populus_trichocarpa	Potri.013G056500.1
Podel.13G061800		.	.
Podel.13G063600	S1Fa-like	Brassica_rapa	Bra039779
Podel.13G079600	B3	Theobroma_cacao	Thecc1EG000515t1
Podel.13G107600	NAC	Oryza_barthii	ObartAA03S_FGP18838
Podel.13G107800	NAC	Oryza_barthii	ObartAA03S_FGP18838
Podel.13G107900	NAC	Oryza_barthii	ObartAA03S_FGP18838
Podel.13G193400	WRKY	Populus_trichocarpa	Potri.013G153400.1
Podel.14G019700	B3	Theobroma_cacao	Thecc1EG000515t1
Podel.14G035100	WRKY	Arabidopsis_thaliana	AT4G12020.2
Podel.14G035900	TALE	Vitis_vinifera	GSVIVT01016458001
Podel.14G039000	B3	Theobroma_cacao	Thecc1EG000515t1
Podel.14G040000		.	.
Podel.14G042300	WRKY	Picea_abies	MA_10428770g0010
Podel.14G053900		.	.
Podel.14G066700		.	.
Podel.14G089900		.	.
Podel.14G093600		.	.
Podel.14G115700	WRKY	Populus_trichocarpa	Potri.014G111900.1
Podel.14G117000	Nin-like	Malus_domestica	MDP0000265619
Podel.14G127200	MYB	Populus_trichocarpa	Potri.014G122700.2
Podel.14G135700	bHLH	Linum_usitatissimum	Lus10033562
Podel.14G137400	C3H	Ostreococcus_sp._RCC809	fgenesh1_pm.chr_6_#_302
Podel.14G143100	GRAS	Malus_domestica	MDP0000464809
Podel.14G143400	bZIP	Pyrus_bretschneideri	Pbr012802.1
Podel.14G154800		.	.
Podel.14G162700		.	.
Podel.14G168900	GeBP	Aegilops_tauschii	EMT21109
Podel.14G177600		.	.
Podel.15G000600		.	.
Podel.15G002700	B3	Brassica_rapa	Bra001729
Podel.15G020000		.	.
Podel.15G024700	Nin-like	Malus_domestica	MDP0000265619
Podel.15G025100	C2H2	Oryza_barthii	ObartAA03S_FGP8440
Podel.15G025200	C2H2	Oryza_barthii	ObartAA03S_FGP8440
Podel.15G025300	C2H2	Oryza_barthii	ObartAA03S_FGP8440
Podel.15G036500	NF-X1	Malus_domestica	MDP0000280911
Podel.15G037600		.	.
Podel.15G037700		.	.
Podel.15G039400		.	.
Podel.15G039800		.	.
Podel.15G042800		.	.
Podel.15G043000		.	.
Podel.15G048500	TALE	Fragaria_vesca	mrna32207.1-v1.0-hybrid
Podel.15G051300		.	.
Podel.15G066200	Nin-like	Malus_domestica	MDP0000265619
Podel.15G073700	ARR-B	Ricinus_communis	30147.m014309
Podel.15G085500		.	.
Podel.15G085700		.	.
Podel.15G085900		.	.
Podel.15G110900		.	.
Podel.15G114600	B3	Fragaria_vesca	mrna12617.1-v1.0-hybrid
Podel.15G114800		.	.
Podel.15G115000		.	.
Podel.15G116000		.	.
Podel.15G124500		.	.
Podel.15G145000	bHLH	Populus_trichocarpa	Potri.015G142700.1
Podel.15G146500		.	.
Podel.15G149800	ERF	Triticum_urartu	EMS59827
Podel.16G011700	S1Fa-like	Brassica_rapa	Bra039779
Podel.16G012200	S1Fa-like	Brassica_rapa	Bra039779
Podel.16G013600		.	.
Podel.16G019500	HSF	Phyllostachys_heterocycla	PH01002606G0040
Podel.16G020400	HSF	Phyllostachys_heterocycla	PH01002606G0040
Podel.16G026100	HSF	Phyllostachys_heterocycla	PH01002606G0040
Podel.16G026900		.	.
Podel.16G061000	HSF	Populus_trichocarpa	Potri.016G056500.1
Podel.16G062000	ERF	Pyrus_bretschneideri	Pbr002083.1
Podel.16G072900	bZIP	Oryza_punctata	OpuncBB_FGP6391
Podel.16G079300		.	.
Podel.16G083300		.	.
Podel.16G087000	ERF	Triticum_urartu	EMS52980
Podel.16G103500		.	.
Podel.16G106200	HD-ZIP	Theobroma_cacao	Thecc1EG015486t1
Podel.16G106400	HD-ZIP	Theobroma_cacao	Thecc1EG015486t1
Podel.16G115500		.	.
Podel.16G118200	NAC	Malus_domestica	MDP0000294614
Podel.16G148500		.	.
Podel.17G001600		.	.
Podel.17G051900	B3	Brassica_rapa	Bra001729
Podel.17G052500		.	.
Podel.17G053400		.	.
Podel.17G064600	LSD	Oryza_punctata	OpuncBB_FGP9883
Podel.17G067700	WRKY	Populus_trichocarpa	Potri.T043800.1
Podel.17G081100	BBR-BPC	Fragaria_vesca	mrna00620.1-v1.0-hybrid
Podel.17G082000		.	.
Podel.17G084200		.	.
Podel.17G089800	NAC	Populus_trichocarpa	Potri.017G086200.1
Podel.17G100600	bHLH	Zea_mays	GRMZM2G137380_P01
Podel.17G117200	NAC	Malus_domestica	MDP0000265073
Podel.17G117800		.	.
Podel.17G127500	bHLH	Arabidopsis_lyrata	312791
Podel.17G134900	MYB	Populus_trichocarpa	Potri.017G125600.1
Podel.18G000300		.	.
Podel.18G038500		.	.
Podel.18G052700	ERF	Vitis_vinifera	GSVIVT01032785001
Podel.18G056400	S1Fa-like	Cajanus_cajan	C.cajan_44612
Podel.18G071200		.	.
Podel.18G097700		.	.
Podel.18G101300		.	.
Podel.18G103700	NAC	Malus_domestica	MDP0000265073
Podel.18G105200		.	.
Podel.18G105800		.	.
Podel.18G138500		.	.
Podel.18G152000		.	.
Podel.18G158500	NF-YB	Jatropha_curcas	Jcr4S02193.10
Podel.19G017200	MYB_related	Aegilops_tauschii	EMT20798
Podel.19G019100	MYB	Populus_trichocarpa	Potri.019G018200.1
Podel.19G032300	E2F/DP	Zea_mays	GRMZM2G404769_P02
Podel.19G059800	B3	Theobroma_cacao	Thecc1EG000515t1
Podel.19G059900		.	.
Podel.19G082700	TALE	Musa_acuminata	GSMUA_Achr10P22520_001
Podel.19G083100	bHLH	Populus_trichocarpa	Potri.019G079900.3
Podel.19G098300		.	.
Podel.19G106100		.	.
Podel.19G109200		.	.
Podel.19G110500		.	.
Podel.T000400	ERF	Arabidopsis_lyrata	900671
Podel.T041400	CO-like	Ricinus_communis	28207.m000104
Podel.T052400		.	.
Podel.T080700		.	.
Podel.T098700		.	.
Podel.T157400	HSF	Phyllostachys_heterocycla	PH01002606G0040
Podel.T187200		.	.
Podel.T193300	HD-ZIP	Theobroma_cacao	Thecc1EG015486t1
Podel.T289600	HSF	Phyllostachys_heterocycla	PH01002606G0040
black module
ID	Family	Reference_Species	Ref_Gene
Podel.01G004300		.	.
Podel.01G014000		.	.
Podel.01G015900	S1Fa-like	Brassica_rapa	Bra039779
Podel.01G016700	NF-YA	Linum_usitatissimum	Lus10031505
Podel.01G016900	NF-YA	Linum_usitatissimum	Lus10031505
Podel.01G017000	NF-YA	Linum_usitatissimum	Lus10031505
Podel.01G018400	WRKY	Theobroma_cacao	Thecc1EG014419t1
Podel.01G019600		.	.
Podel.01G022500	C3H	Gossypium_hirsutum	Ghi002361
Podel.01G027200	MYB	Artemisia_annua	Aan020124
Podel.01G027300	MYB	Artemisia_annua	Aan020124
Podel.01G030900	SRS	Oryza_barthii	ObartAA03S_FGP4185
Podel.01G040600	G2-like	Oryza_barthii	ObartAA03S_FGP14057
Podel.01G040700		.	.
Podel.01G044500	MYB_related	Thellungiella_parvula	Tp3g07810
Podel.01G044600	MYB_related	Thellungiella_parvula	Tp3g07810
Podel.01G060600		.	.
Podel.01G061800		.	.
Podel.01G063900	MIKC	Populus_trichocarpa	Potri.001G058200.1
Podel.01G064200		.	.
Podel.01G065200	C2H2	Azadirachta_indica	Neem_1360_f_3
Podel.01G065300	NF-YC	Oryza_punctata	OpuncBB_FGP0015
Podel.01G069700		.	.
Podel.01G070300		.	.
Podel.01G071300	NAC	Oryza_punctata	OpuncBB_FGP20054
Podel.01G074100	MYB_related	Linum_usitatissimum	Lus10007348
Podel.01G077700		.	.
Podel.01G077900		.	.
Podel.01G080000	bZIP	Populus_trichocarpa	Potri.001G077900.2
Podel.01G081100	bZIP	Populus_trichocarpa	Potri.001G077900.2
Podel.01G088900		.	.
Podel.01G090800	MYB_related	Thellungiella_parvula	Tp3g07810
Podel.01G091000		.	.
Podel.01G094800		.	.
Podel.01G097200	YABBY	Manihot_esculenta	cassava4.1_017893m
Podel.01G104000	C2H2	Pyrus_bretschneideri	Pbr023394.1
Podel.01G104100		.	.
Podel.01G114100		.	.
Podel.01G114200	HSF	Populus_trichocarpa	Potri.001G108100.3
Podel.01G117700		.	.
Podel.01G120600	GRF	Populus_trichocarpa	Potri.001G114000.1
Podel.01G126300	MYB	Populus_trichocarpa	Potri.001G118800.1
Podel.01G126900	ERF	Malus_domestica	MDP0000238848
Podel.01G132900		.	.
Podel.01G135800	BES1	Cajanus_cajan	C.cajan_32294
Podel.01G144200	M-type	Brachypodium_distachyon	Bradi1g15480.1
Podel.01G149500		.	.
Podel.01G150600	Nin-like	Malus_domestica	MDP0000265619
Podel.01G151600	NAC	Malus_domestica	MDP0000265073
Podel.01G152000	TCP	Musa_acuminata	GSMUA_Achr7P25320_001
Podel.01G152100	G2-like	Malus_domestica	MDP0000121180
Podel.01G154800	LSD	Populus_trichocarpa	Potri.001G143900.3
Podel.01G164300		.	.
Podel.01G167200	ERF	Populus_trichocarpa	Potri.001G155700.1
Podel.01G169700		.	.
Podel.01G175800		.	.
Podel.01G176200	C2H2	Manihot_esculenta	cassava4.1_003940m
Podel.01G176300		.	.
Podel.01G177900		.	.
Podel.01G178600		.	.
Podel.01G178800	B3	Theobroma_cacao	Thecc1EG000515t1
Podel.01G178900	B3	Theobroma_cacao	Thecc1EG000515t1
Podel.01G179900	bZIP	Utricularia_gibba	Scf00097.g8337.t1
Podel.01G192600		.	.
Podel.01G196400	BBR-BPC	Fragaria_vesca	mrna00620.1-v1.0-hybrid
Podel.01G197500		.	.
Podel.01G201300		.	.
Podel.01G201400	bHLH	Populus_trichocarpa	Potri.012G132100.1
Podel.01G201600	MYB	Musa_acuminata	GSMUA_Achr8P25970_001
Podel.01G201700	MYB	Musa_acuminata	GSMUA_Achr8P25970_001
Podel.01G202300	FAR1	Populus_trichocarpa	Potri.012G137500.1
Podel.01G203300	MYB_related	Jatropha_curcas	Jcr4S16451.20
Podel.01G213700	FAR1	Populus_trichocarpa	Potri.003G031200.1
Podel.01G217400	C2H2	Fragaria_vesca	mrna03614.1-v1.0-hybrid
Podel.01G220400		.	.
Podel.01G233100	YABBY	Linum_usitatissimum	Lus10043264
Podel.01G238400	MIKC	Brassica_rapa	Bra013812
Podel.01G242700		.	.
Podel.01G245000		.	.
Podel.01G247600	FAR1	Malus_domestica	MDP0000247737
Podel.01G251300		.	.
Podel.01G251700		.	.
Podel.01G255700		.	.
Podel.01G262500	C2H2	Populus_trichocarpa	Potri.001G249900.1
Podel.01G263900		.	.
Podel.01G267700	HSF	Nelumbo_nucifera	NNU_003323-RA
Podel.01G269500	HSF	Nelumbo_nucifera	NNU_003323-RA
Podel.01G271000	Nin-like	Malus_domestica	MDP0000265619
Podel.01G274900	bHLH	Malus_domestica	MDP0000606021
Podel.01G288900		.	.
Podel.01G289700		.	.
Podel.01G293200		.	.
Podel.01G297100		.	.
Podel.01G297800	LBD	Musa_acuminata	GSMUA_Achr5P10740_001
Podel.01G303200	G2-like	Arabidopsis_lyrata	915820
Podel.01G306300		.	.
Podel.01G306600		.	.
Podel.01G308100	Trihelix	Zea_mays	GRMZM2G153575_P01
Podel.01G308400		.	.
Podel.01G312500		.	.
Podel.01G312700		.	.
Podel.01G314600	C2H2	Populus_trichocarpa	Potri.001G295500.1
Podel.01G319800	S1Fa-like	Cicer_arietinum	XP_004496523
Podel.01G323600		.	.
Podel.01G332300	WRKY	Picea_abies	MA_11351g0010
Podel.01G332600	HSF	Phyllostachys_heterocycla	PH01002606G0040
Podel.01G334900		.	.
Podel.01G348200	MIKC	Theobroma_cacao	Thecc1EG017242t1
Podel.01G349600	MIKC	Artemisia_annua	Aan021222
Podel.01G351800		.	.
Podel.01G352200		.	.
Podel.01G353500		.	.
Podel.01G354800		.	.
Podel.01G364400	YABBY	Linum_usitatissimum	Lus10043264
Podel.01G364500		.	.
Podel.01G364600	E2F/DP	Phyllostachys_heterocycla	PH01003957G0030
Podel.01G367100	bZIP	Malus_domestica	MDP0000141948
Podel.01G371500	bHLH	Jatropha_curcas	Jcr4S00223.20
Podel.01G374900		.	.
Podel.01G375200		.	.
Podel.01G381800		.	.
Podel.01G387300	GeBP	Brassica_rapa	Bra013842
Podel.01G387400	GeBP	Brassica_rapa	Bra013842
Podel.01G389600	NF-YB	Populus_trichocarpa	Potri.001G367500.1
Podel.01G389800		.	.
Podel.01G390000	NF-YB	Vitis_vinifera	GSVIVT01030085001
Podel.01G396600	NF-YA	Populus_trichocarpa	Potri.001G372100.7
Podel.01G400600		.	.
Podel.01G404000		.	.
Podel.01G411500		.	.
Podel.01G421700		.	.
Podel.01G422300	HB-other	Phyllostachys_heterocycla	PH01000284G1150
Podel.01G429700		.	.
Podel.01G430100	C2H2	Triticum_urartu	EMS59548
Podel.01G430500	ERF	Musa_acuminata	GSMUA_Achr1P00070_001
Podel.01G430600		.	.
Podel.01G431400		.	.
Podel.01G431800	ARF	Utricularia_gibba	Scf00343.g15875.t1
Podel.01G432000	ARF	Utricularia_gibba	Scf00343.g15875.t1
Podel.01G434000	B3	Utricularia_gibba	Scf00089.g7885.t1
Podel.01G434500		.	.
Podel.01G437300	WRKY	Oryza_brachyantha	OB05G31630.1
Podel.01G437400		.	.
Podel.01G437500		.	.
Podel.01G438000	FAR1	Fragaria_vesca	mrna28724.1-v1.0-hybrid
Podel.01G438800		.	.
Podel.01G439800	MYB_related	Vitis_vinifera	GSVIVT01013228001
Podel.01G442800	bHLH	Malus_domestica	MDP0000245233
Podel.01G455400		.	.
Podel.01G456300		.	.
Podel.01G460200		.	.
Podel.01G465800	NAC	Populus_trichocarpa	Potri.001G448400.1
Podel.01G466900		.	.
Podel.01G468100	TCP	Musa_acuminata	GSMUA_Achr7P25320_001
Podel.01G471800	NF-YB	Malus_domestica	MDP0000277077
Podel.01G472300	bHLH	Brassica_rapa	Bra030622
Podel.01G472500		.	.
Podel.01G478600		.	.
Podel.01G481200	GRAS	Pyrus_bretschneideri	Pbr042464.1
Podel.01G486100	G2-like	Arabidopsis_lyrata	915820
Podel.01G487600	Dof	Lactuca_sativa	Lsa000376
Podel.01G489000		.	.
Podel.02G004700		.	.
Podel.02G008200	WOX	Populus_trichocarpa	Potri.002G008800.1
Podel.02G014200		.	.
Podel.02G015700		.	.
Podel.02G017700		.	.
Podel.02G020200	bHLH	Musa_acuminata	GSMUA_Achr10P17130_001
Podel.02G020300	bHLH	Musa_acuminata	GSMUA_Achr10P17130_001
Podel.02G022000		.	.
Podel.02G022600		.	.
Podel.02G024400	bHLH	Zea_mays	GRMZM5G899865_P01
Podel.02G024500		.	.
Podel.02G025400		.	.
Podel.02G026900		.	.
Podel.02G028600	C3H	Brassica_rapa	Bra032634
Podel.02G047300	ARF	Cajanus_cajan	C.cajan_32145
Podel.02G047400	ARF	Arabidopsis_lyrata	904120
Podel.02G048700	NF-YC	Theobroma_cacao	Thecc1EG030078t1
Podel.02G054300	NAC	Fragaria_vesca	mrna27940.1-v1.0-hybrid
Podel.02G056300		.	.
Podel.02G058200		.	.
Podel.02G063600		.	.
Podel.02G073400		.	.
Podel.02G073900	ERF	Vitis_vinifera	GSVIVT01019717001
Podel.02G074200	Trihelix	Populus_trichocarpa	Potri.002G068600.1
Podel.02G074600		.	.
Podel.02G075100		.	.
Podel.02G077700		.	.
Podel.02G082500		.	.
Podel.02G092600	ERF	Vitis_vinifera	GSVIVT01019717001
Podel.02G094600		.	.
Podel.02G101400		.	.
Podel.02G104100		.	.
Podel.02G105000		.	.
Podel.02G108400	NF-YB	Triticum_aestivum	Tae040639
Podel.02G108600		.	.
Podel.02G110800		.	.
Podel.02G111000		.	.
Podel.02G111500	TCP	Musa_acuminata	GSMUA_Achr7P25320_001
Podel.02G112000		.	.
Podel.02G116300		.	.
Podel.02G122200	Trihelix	Zea_mays	GRMZM2G153575_P01
Podel.02G128600		.	.
Podel.02G130000		.	.
Podel.02G131300		.	.
Podel.02G131900		.	.
Podel.02G138900	B3	Theobroma_cacao	Thecc1EG000515t1
Podel.02G139800		.	.
Podel.02G139900		.	.
Podel.02G140800		.	.
Podel.02G141000		.	.
Podel.02G146000		.	.
Podel.02G146800		.	.
Podel.02G147000	BES1	Populus_trichocarpa	Potri.002G133700.2
Podel.02G147100		.	.
Podel.02G147700	HB-other	Linum_usitatissimum	Lus10012302
Podel.02G151600		.	.
Podel.02G154300	TCP	Musa_acuminata	GSMUA_Achr7P25320_001
Podel.02G160400	MYB_related	Capsicum_annuum	Can002796
Podel.02G161800	NAC	Malus_domestica	MDP0000265073
Podel.02G167800	MIKC	Populus_trichocarpa	Potri.002G151700.4
Podel.02G170900	NAC	Populus_trichocarpa	Potri.002G154100.4
Podel.02G172000	BES1	Cajanus_cajan	C.cajan_32294
Podel.02G185100	HD-ZIP	Oryza_barthii	ObartAA03S_FGP2986
Podel.02G185500		.	.
Podel.02G187200		.	.
Podel.02G193100	MYB	Populus_trichocarpa	Potri.002G173900.1
Podel.02G195800	HD-ZIP	Populus_trichocarpa	Potri.002G176300.1
Podel.02G196100	ERF	Zea_mays	GRMZM2G114820_P01
Podel.02G197100		.	.
Podel.02G197800	NAC	Populus_trichocarpa	Potri.002G178700.1
Podel.02G204200	bZIP	Utricularia_gibba	Scf00097.g8337.t1
Podel.02G205100	MYB	Populus_trichocarpa	Potri.002G185900.1
Podel.02G209200		.	.
Podel.02G214100	NAC	Populus_trichocarpa	Potri.T074200.1
Podel.02G215000	WRKY	Triticum_urartu	EMS53359
Podel.02G219200		.	.
Podel.02G219300		.	.
Podel.02G219600		.	.
Podel.02G219900		.	.
Podel.02G220700	MYB	Oryza_barthii	ObartAA03S_FGP19488
Podel.02G228700		.	.
Podel.02G242800		.	.
Podel.02G243600	M-type	Utricularia_gibba	Scf00026.g3386.t1
Podel.02G244300	NF-YB	Vitis_vinifera	GSVIVT01030085001
Podel.02G247900	bZIP	Phoenix_dactylifera	PDK_30s1093121g001
Podel.02G253300	NAC	Linum_usitatissimum	Lus10038670
Podel.02G254500		.	.
Podel.02G268200		.	.
Podel.02G273200		.	.
Podel.02G274600	bZIP	Fragaria_vesca	mrna13716.1-v1.0-hybrid
Podel.02G274800	ERF	Pyrus_bretschneideri	Pbr002083.1
Podel.02G275300	GeBP	Solanum_lycopersicum	Solyc02g005290.2.1
Podel.02G277000		.	.
Podel.02G278100		.	.
Podel.02G285000	bZIP	Oryza_punctata	OpuncBB_FGP24418
Podel.02G287100	MYB_related	Populus_trichocarpa	Potri.002G260000.1
Podel.02G288500	BES1	Malus_domestica	MDP0000282531
Podel.02G288700		.	.
Podel.03G006700		.	.
Podel.03G021500		.	.
Podel.03G022700	C2H2	Micromonas_sp._RCC299	EuGene.0900010089
Podel.03G022900	Trihelix	Zea_mays	AC209784.3_FGP011
Podel.03G024400	C3H	Oryza_barthii	ObartAA03S_FGP17685
Podel.03G026000		.	.
Podel.03G038500		.	.
Podel.03G043600		.	.
Podel.03G055600		.	.
Podel.03G061900	bHLH	Linum_usitatissimum	Lus10033562
Podel.03G063900	C3H	Nelumbo_nucifera	NNU_006122-RA
Podel.03G068900	WRKY	Fragaria_vesca	mrna01596.1-v1.0-hybrid
Podel.03G069000	B3	Theobroma_cacao	Thecc1EG000515t1
Podel.03G069100	B3	Theobroma_cacao	Thecc1EG000515t1
Podel.03G069200	B3	Theobroma_cacao	Thecc1EG000515t1
Podel.03G069300	B3	Theobroma_cacao	Thecc1EG000515t1
Podel.03G069700		.	.
Podel.03G072900		.	.
Podel.03G073500		.	.
Podel.03G073700		.	.
Podel.03G076100		.	.
Podel.03G078000		.	.
Podel.03G085500		.	.
Podel.03G085700		.	.
Podel.03G086800		.	.
Podel.03G090200		.	.
Podel.03G091400	NF-YB	Malus_domestica	MDP0000277077
Podel.03G096200	LSD	Populus_trichocarpa	Potri.003G090300.2
Podel.03G101400		.	.
Podel.03G103700		.	.
Podel.03G105700		.	.
Podel.03G108600		.	.
Podel.03G115600	MYB_related	Jatropha_curcas	Jcr4S16451.20
Podel.03G118100	C3H	Fragaria_vesca	mrna31023.1-v1.0-hybrid
Podel.03G119400		.	.
Podel.03G119600	YABBY	Populus_trichocarpa	Potri.003G112800.1
Podel.03G120100	ERF	Malus_domestica	MDP0000238848
Podel.03G120700	MYB	Populus_trichocarpa	Potri.003G114100.1
Podel.03G121800		.	.
Podel.03G122100		.	.
Podel.03G122600		.	.
Podel.03G133700	LBD	Musa_acuminata	GSMUA_Achr5P10740_001
Podel.03G133900		.	.
Podel.03G137600		.	.
Podel.03G139200		.	.
Podel.03G140500		.	.
Podel.03G142400		.	.
Podel.03G147600		.	.
Podel.03G150500	C2H2	Pyrus_bretschneideri	Pbr023394.1
Podel.03G150900	WRKY	Fragaria_vesca	mrna31843.1-v1.0-hybrid
Podel.03G153900	bZIP	Oryza_punctata	OpuncBB_FGP24418
Podel.03G154300	HD-ZIP	Oryza_barthii	ObartAA03S_FGP2986
Podel.03G154900		.	.
Podel.03G155100	MYB_related	Thellungiella_parvula	Tp3g07810
Podel.03G156000	MYB_related	Thellungiella_parvula	Tp3g07810
Podel.03G160600		.	.
Podel.03G164200	WRKY	Fragaria_vesca	mrna31843.1-v1.0-hybrid
Podel.03G165000		.	.
Podel.03G165900		.	.
Podel.03G168100		.	.
Podel.03G168800		.	.
Podel.03G174700	WRKY	Musa_acuminata	GSMUA_Achr2P20130_001
Podel.03G175600	ARF	Populus_trichocarpa	Potri.003G163600.6
Podel.03G179600		.	.
Podel.03G180000	NF-YC	Oryza_punctata	OpuncBB_FGP0015
Podel.03G180300		.	.
Podel.03G186000		.	.
Podel.03G186300		.	.
Podel.03G195900	ERF	Triticum_urartu	EMS54836
Podel.03G196500	bZIP	Malus_domestica	MDP0000296303
Podel.03G198600	ARF	Utricularia_gibba	Scf00343.g15875.t1
Podel.03G199600		.	.
Podel.03G199700	SRS	Oryza_barthii	ObartAA03S_FGP4185
Podel.03G210000	NAC	Oryza_glaberrima	ORGLA11G0021400.1
Podel.03G213200		.	.
Podel.03G213600	SRS	Populus_trichocarpa	Potri.003G196100.2
Podel.03G218500		.	.
Podel.03G219200		.	.
Podel.03G221100	bZIP	Populus_trichocarpa	Potri.003G204400.2
Podel.03G224200	bHLH	Populus_trichocarpa	Potri.003G207200.1
Podel.03G225600	bHLH	Populus_trichocarpa	Potri.003G207200.1
Podel.03G228300	ERF	Capsicum_annuum	Can007368
Podel.03G233300		.	.
Podel.03G233600	M-type	Malus_domestica	MDP0000449389
Podel.03G235000	GRAS	Azadirachta_indica	Neem_26240_f_2
Podel.03G235300		.	.
Podel.03G236000		.	.
Podel.03G237400	bZIP	Oryza_punctata	OpuncBB_FGP10756
Podel.03G241200		.	.
Podel.04G000400	B3	Capsicum_annuum	Can011627
Podel.04G001400	HD-ZIP	Malus_domestica	MDP0000311522
Podel.04G004600	WRKY	Fragaria_vesca	mrna01596.1-v1.0-hybrid
Podel.04G006900	WRKY	Phyllostachys_heterocycla	PH01000046G0930
Podel.04G013500	Dof	Selaginella_moellendorffii	403456
Podel.04G013900	Dof	Selaginella_moellendorffii	403456
Podel.04G026800	TALE	Fragaria_vesca	mrna32207.1-v1.0-hybrid
Podel.04G027500	MYB_related	Vitis_vinifera	GSVIVT01013228001
Podel.04G030100		.	.
Podel.04G032000		.	.
Podel.04G042600		.	.
Podel.04G042900		.	.
Podel.04G043300		.	.
Podel.04G046200		.	.
Podel.04G046500		.	.
Podel.04G050000	ERF	Populus_trichocarpa	Potri.004G047600.1
Podel.04G058500	bHLH	Glycine_max	Glyma04g34912.1
Podel.04G060100	bHLH	Populus_trichocarpa	Potri.004G055700.1
Podel.04G064500	bZIP	Oryza_punctata	OpuncBB_FGP24418
Podel.04G064600		.	.
Podel.04G066100		.	.
Podel.04G080100	G2-like	Arabidopsis_lyrata	915820
Podel.04G085000		.	.
Podel.04G087400		.	.
Podel.04G089100	G2-like	Oryza_barthii	ObartAA03S_FGP14057
Podel.04G089200		.	.
Podel.04G093200		.	.
Podel.04G093400	S1Fa-like	Gossypium_raimondii	Gorai.001G003200.1
Podel.04G093900	MYB_related	Fragaria_vesca	mrna28104.1-v1.0-hybrid
Podel.04G094000	MYB_related	Fragaria_vesca	mrna28104.1-v1.0-hybrid
Podel.04G106200		.	.
Podel.04G108300		.	.
Podel.04G108400		.	.
Podel.04G109200	GRAS	Malus_domestica	MDP0000128964
Podel.04G115000	NAC	Malus_domestica	MDP0000265073
Podel.04G115400		.	.
Podel.04G115500		.	.
Podel.04G115600		.	.
Podel.04G116600	B3	Theobroma_cacao	Thecc1EG000515t1
Podel.04G117800	B3	Capsicum_annuum	Can011627
Podel.04G119200	Nin-like	Musa_acuminata	GSMUA_Achr3P25240_001
Podel.04G121300		.	.
Podel.04G123000	Nin-like	Musa_acuminata	GSMUA_Achr3P25240_001
Podel.04G126900		.	.
Podel.04G128200	HSF	Phyllostachys_heterocycla	PH01002606G0040
Podel.04G128300		.	.
Podel.04G130300	Dof	Populus_trichocarpa	Potri.004G121800.1
Podel.04G130800	Dof	Populus_trichocarpa	Potri.004G121800.1
Podel.04G131300		.	.
Podel.04G143700	bHLH	Fragaria_vesca	mrna15187.1-v1.0-hybrid
Podel.04G143900		.	.
Podel.04G145100	bHLH	Pyrus_bretschneideri	Pbr011696.1
Podel.04G145400		.	.
Podel.04G148100	GRAS	Malus_domestica	MDP0000464809
Podel.04G148200	GRAS	Malus_domestica	MDP0000464809
Podel.04G153300		.	.
Podel.04G153400		.	.
Podel.04G153500		.	.
Podel.04G158400	bHLH	Fragaria_vesca	mrna09125.1-v1.0-hybrid
Podel.04G160100	bHLH	Populus_trichocarpa	Potri.004G156000.2
Podel.04G163800	C2H2	Theobroma_cacao	Thecc1EG029045t1
Podel.04G165000	MYB_related	Pyrus_bretschneideri	Pbr019774.1
Podel.04G166100	DBB	Populus_trichocarpa	Potri.004G162600.3
Podel.04G169200	bHLH	Zea_mays	GRMZM5G899865_P01
Podel.04G169400	bHLH	Zea_mays	GRMZM5G899865_P01
Podel.04G169500	bHLH	Zea_mays	GRMZM5G899865_P01
Podel.04G171500		.	.
Podel.04G172400		.	.
Podel.04G174400		.	.
Podel.04G175700		.	.
Podel.04G176200	bHLH	Fragaria_vesca	mrna26696.1-v1.0-hybrid
Podel.04G178700		.	.
Podel.04G187600		.	.
Podel.04G189400		.	.
Podel.04G191600	HSF	Nelumbo_nucifera	NNU_003323-RA
Podel.04G191700		.	.
Podel.04G191800	HSF	Nelumbo_nucifera	NNU_003323-RA
Podel.04G192200	HSF	Nelumbo_nucifera	NNU_003323-RA
Podel.04G192800		.	.
Podel.04G192900		.	.
Podel.04G193500		.	.
Podel.04G193800	C3H	Lotus_japonicus	chr3.CM0396.120.r2.m
Podel.04G199500		.	.
Podel.04G203700	bHLH	Malus_domestica	MDP0000247912
Podel.04G211300	MYB	Malus_domestica	MDP0000574942
Podel.04G213000		.	.
Podel.04G217900	GATA	Brassica_rapa	Bra035708
Podel.04G219300	B3	Linum_usitatissimum	Lus10023691
Podel.04G220700	MIKC	Utricularia_gibba	Scf00007.g1310.t1
Podel.04G222000		.	.
Podel.04G231400	NF-YC	Malus_domestica	MDP0000146605
Podel.04G237300	LBD	Utricularia_gibba	Scf00126.g9742.t1
Podel.04G238500	DBB	Populus_trichocarpa	Potri.T024100.1
Podel.04G238600	MYB_related	Vitis_vinifera	GSVIVT01013228001
Podel.04G240600		.	.
Podel.04G240800		.	.
Podel.04G242000	B3	Theobroma_cacao	Thecc1EG000515t1
Podel.05G002400	bHLH	Fragaria_vesca	mrna09125.1-v1.0-hybrid
Podel.05G013300		.	.
Podel.05G021100	B3	Malus_domestica	MDP0000283274
Podel.05G024600	B3	Brassica_rapa	Bra007840
Podel.05G025400		.	.
Podel.05G026500		.	.
Podel.05G027800	NF-YC	Medicago_truncatula	MEDTR2G096630.1
Podel.05G037400	NF-YA	Linum_usitatissimum	Lus10031505
Podel.05G037500	NF-YA	Linum_usitatissimum	Lus10031505
Podel.05G038300		.	.
Podel.05G040400		.	.
Podel.05G044500	GeBP	Malus_domestica	MDP0000271556
Podel.05G045400		.	.
Podel.05G057300	G2-like	Picea_abies	MA_1107014g0010
Podel.05G058500	ARF	Manihot_esculenta	cassava4.1_005196m
Podel.05G060900		.	.
Podel.05G062000	C2H2	Musa_acuminata	GSMUA_Achr1P17680_001
Podel.05G068900	MYB_related	Malus_domestica	MDP0000319772
Podel.05G070300	Nin-like	Malus_domestica	MDP0000265619
Podel.05G071200	NF-YB	Malus_domestica	MDP0000277077
Podel.05G075100		.	.
Podel.05G078000	HD-ZIP	Populus_trichocarpa	Potri.005G071900.2
Podel.05G082700	MYB_related	Oryza_sativa_subsp._indica	BGIOSGA035841-PA
Podel.05G083200	MYB	Artemisia_annua	Aan020124
Podel.05G086400		.	.
Podel.05G092800		.	.
Podel.05G094600	STAT	Fragaria_vesca	mrna27137.1-v1.0-hybrid
Podel.05G094900		.	.
Podel.05G101000	TCP	Populus_trichocarpa	Potri.005G090300.3
Podel.05G103300		.	.
Podel.05G108000	MYB	Populus_trichocarpa	Potri.005G096600.2
Podel.05G110500	TCP	Musa_acuminata	GSMUA_Achr7P25320_001
Podel.05G110600		.	.
Podel.05G111000	FAR1	Jatropha_curcas	Jcr4S00206.70
Podel.05G115200		.	.
Podel.05G121800	M-type	Malus_domestica	MDP0000449389
Podel.05G122300		.	.
Podel.05G123000		.	.
Podel.05G124300		.	.
Podel.05G125500		.	.
Podel.05G130100	MYB_related	Pyrus_bretschneideri	Pbr019774.1
Podel.05G130300		.	.
Podel.05G130800	GeBP	Brassica_rapa	Bra013842
Podel.05G134500	WRKY	Cicer_arietinum	XP_004510098
Podel.05G134700	HB-other	Linum_usitatissimum	Lus10012302
Podel.05G134800		.	.
Podel.05G138300	FAR1	Utricularia_gibba	Scf00036.g4292.t1
Podel.05G141400		.	.
Podel.05G141600	FAR1	Malus_domestica	MDP0000259867
Podel.05G142500		.	.
Podel.05G148500	G2-like	Populus_trichocarpa	Potri.005G134600.1
Podel.05G151100		.	.
Podel.05G153000	bHLH	Populus_trichocarpa	Potri.005G139700.1
Podel.05G157500		.	.
Podel.05G167000	bHLH	Jatropha_curcas	Jcr4S00223.20
Podel.05G171100	MYB_related	Phyllostachys_heterocycla	PH01001490G0340
Podel.05G171900		.	.
Podel.05G179600		.	.
Podel.05G185700		.	.
Podel.05G189400		.	.
Podel.05G200500	S1Fa-like	Cajanus_cajan	C.cajan_44612
Podel.05G201900		.	.
Podel.05G203600	Trihelix	Populus_trichocarpa	Potri.005G192000.1
Podel.05G205600	bZIP	Oryza_punctata	OpuncBB_FGP24418
Podel.05G217600		.	.
Podel.05G218100		.	.
Podel.05G218600	bHLH	Malus_domestica	MDP0000254650
Podel.05G218700	bHLH	Populus_trichocarpa	Potri.002G055400.1
Podel.05G222800		.	.
Podel.05G223500		.	.
Podel.05G224600	M-type	Eucalyptus_grandis	Eucgr.E02489.1
Podel.05G226000		.	.
Podel.05G226700	HSF	Populus_trichocarpa	Potri.005G214800.2
Podel.05G226800		.	.
Podel.05G230900	ARF	Brassica_rapa	Bra004530
Podel.05G231000	ARF	Theobroma_cacao	Thecc1EG017488t1
Podel.05G245900	bZIP	Populus_trichocarpa	Potri.005G231300.1
Podel.05G247300	C2H2	Theobroma_cacao	Thecc1EG029045t1
Podel.05G248700	C3H	Brassica_rapa	Bra032634
Podel.05G252900		.	.
Podel.05G253500	WRKY	Fragaria_vesca	mrna31843.1-v1.0-hybrid
Podel.05G253700	GRAS	Theobroma_cacao	Thecc1EG000435t1
Podel.05G255800		.	.
Podel.05G256500	bHLH	Musa_acuminata	GSMUA_Achr10P17130_001
Podel.05G256900	LBD	Fragaria_vesca	mrna17794.1-v1.0-hybrid
Podel.05G260700	GATA	Zea_mays	GRMZM2G396451_P01
Podel.05G261900		.	.
Podel.05G262200		.	.
Podel.05G266200		.	.
Podel.05G267900		.	.
Podel.05G269900		.	.
Podel.05G274000	MYB	Artemisia_annua	Aan015255
Podel.05G274800		.	.
Podel.05G276300	FAR1	Malus_domestica	MDP0000259867
Podel.06G000600	G2-like	Utricularia_gibba	Scf00775.g21646.t1
Podel.06G004000	bHLH	Fragaria_vesca	mrna15187.1-v1.0-hybrid
Podel.06G005700	Nin-like	Musa_acuminata	GSMUA_Achr3P25240_001
Podel.06G006200	MIKC	Utricularia_gibba	Scf00007.g1310.t1
Podel.06G015000		.	.
Podel.06G018000	GRAS	Populus_trichocarpa	Potri.006G016200.2
Podel.06G018800	LSD	Oryza_punctata	OpuncBB_FGP9883
Podel.06G020200		.	.
Podel.06G020300		.	.
Podel.06G021700		.	.
Podel.06G021800		.	.
Podel.06G021900		.	.
Podel.06G022400		.	.
Podel.06G030800		.	.
Podel.06G033700	B3	Theobroma_cacao	Thecc1EG000515t1
Podel.06G033900	ERF	Vitis_vinifera	GSVIVT01019717001
Podel.06G040000		.	.
Podel.06G040600		.	.
Podel.06G040900	C3H	Malus_domestica	MDP0000298233
Podel.06G041900		.	.
Podel.06G043800	bZIP	Malus_domestica	MDP0000296303
Podel.06G044400	NF-YB	Malus_domestica	MDP0000277077
Podel.06G044600	FAR1	Malus_domestica	MDP0000318339
Podel.06G046500		.	.
Podel.06G046600		.	.
Podel.06G047400	bZIP	Oryza_sativa_subsp._indica	BGIOSGA034759-PA
Podel.06G054400		.	.
Podel.06G058000		.	.
Podel.06G060300	B3	Theobroma_cacao	Thecc1EG000515t1
Podel.06G060500	B3	Theobroma_cacao	Thecc1EG000515t1
Podel.06G060600		.	.
Podel.06G072500		.	.
Podel.06G074500		.	.
Podel.06G076300		.	.
Podel.06G079000	HSF	Nelumbo_nucifera	NNU_003323-RA
Podel.06G085600		.	.
Podel.06G093800		.	.
Podel.06G094000		.	.
Podel.06G094600		.	.
Podel.06G094900		.	.
Podel.06G101000		.	.
Podel.06G101200	HB-other	Zea_mays	GRMZM2G021475_P01
Podel.06G101300		.	.
Podel.06G102100	HSF	Nelumbo_nucifera	NNU_003323-RA
Podel.06G102900		.	.
Podel.06G106000		.	.
Podel.06G107100		.	.
Podel.06G108400		.	.
Podel.06G108800		.	.
Podel.06G109500		.	.
Podel.06G121500	FAR1	Jatropha_curcas	Jcr4S00206.70
Podel.06G134100		.	.
Podel.06G134600	MIKC	Utricularia_gibba	Scf00007.g1310.t1
Podel.06G136600		.	.
Podel.06G138000	bZIP	Picea_sitchensis	Psi005795
Podel.06G138100		.	.
Podel.06G138600	ERF	Aegilops_tauschii	EMT28879
Podel.06G139900	Trihelix	Zea_mays	AC209784.3_FGP011
Podel.06G141100		.	.
Podel.06G141700		.	.
Podel.06G148700	NAC	Malus_domestica	MDP0000320566
Podel.06G150300	HB-other	Fragaria_vesca	mrna11429.1-v1.0-hybrid
Podel.06G151100		.	.
Podel.06G154100		.	.
Podel.06G155000	B3	Theobroma_cacao	Thecc1EG000515t1
Podel.06G156200	bZIP	Utricularia_gibba	Scf00097.g8337.t1
Podel.06G157100	GRF	Utricularia_gibba	Scf00167.g11311.t1
Podel.06G157200		.	.
Podel.06G166200		.	.
Podel.06G176900	FAR1	Populus_trichocarpa	Potri.012G137500.1
Podel.06G182100	NAC	Linum_usitatissimum	Lus10038670
Podel.06G182700	NAC	Linum_usitatissimum	Lus10038670
Podel.06G185600		.	.
Podel.06G186200		.	.
Podel.06G186500		.	.
Podel.06G191200	bZIP	Oryza_punctata	OpuncBB_FGP24418
Podel.06G196900		.	.
Podel.06G199200	bHLH	Azadirachta_indica	Neem_1536_f_3
Podel.06G202600		.	.
Podel.06G203900	C2H2	Carica_papaya	evm.model.supercontig_1307.1
Podel.06G208500	Nin-like	Malus_domestica	MDP0000265619
Podel.06G209400		.	.
Podel.06G209500		.	.
Podel.06G214400		.	.
Podel.06G215000		.	.
Podel.06G215100	bZIP	Malus_domestica	MDP0000231542
Podel.06G216500	HSF	Nelumbo_nucifera	NNU_003323-RA
Podel.06G224800		.	.
Podel.06G225600	GRAS	Malus_domestica	MDP0000263576
Podel.06G226400		.	.
Podel.06G230300		.	.
Podel.06G230600	WOX	Bathycoccus_prasinos	Bathy05g04420
Podel.06G231500		.	.
Podel.06G232300		.	.
Podel.06G232600	S1Fa-like	Cajanus_cajan	C.cajan_44612
Podel.06G232700	B3	Capsicum_annuum	Can011627
Podel.06G236100		.	.
Podel.06G239300	HSF	Populus_trichocarpa	Potri.006G226800.3
Podel.06G241200		.	.
Podel.06G242600		.	.
Podel.06G243400		.	.
Podel.06G245400	SRS	Oryza_barthii	ObartAA03S_FGP4185
Podel.06G249200		.	.
Podel.06G249800		.	.
Podel.06G252600		.	.
Podel.06G253600	CPP	Malus_domestica	MDP0000239161
Podel.06G256900		.	.
Podel.06G259000	C2H2	Malus_domestica	MDP0000232929
Podel.06G264000		.	.
Podel.06G267900		.	.
Podel.06G269000	ARF	Manihot_esculenta	cassava4.1_031993m
Podel.06G272200		.	.
Podel.06G279400		.	.
Podel.07G010600	MYB_related	Linum_usitatissimum	Lus10007348
Podel.07G011300	S1Fa-like	Cajanus_cajan	C.cajan_44612
Podel.07G013200	bHLH	Vigna_unguiculata	Vun009060
Podel.07G015000		.	.
Podel.07G017300		.	.
Podel.07G019300	bHLH	Malus_domestica	MDP0000606021
Podel.07G020200	C2H2	Theobroma_cacao	Thecc1EG029045t1
Podel.07G021600	M-type	Malus_domestica	MDP0000449389
Podel.07G025000	MYB_related	Aegilops_tauschii	EMT20798
Podel.07G027500		.	.
Podel.07G028600	bHLH	Populus_trichocarpa	Potri.007G023600.1
Podel.07G031800		.	.
Podel.07G038100	FAR1	Malus_domestica	MDP0000291883
Podel.07G039300		.	.
Podel.07G039800		.	.
Podel.07G039900		.	.
Podel.07G044800		.	.
Podel.07G049300		.	.
Podel.07G054400		.	.
Podel.07G059100		.	.
Podel.07G060500	M-type	Malus_domestica	MDP0000449389
Podel.07G061600	LBD	Populus_trichocarpa	Potri.T062400.1
Podel.07G064700	TCP	Musa_acuminata	GSMUA_Achr7P25320_001
Podel.07G077400		.	.
Podel.07G087200		.	.
Podel.07G087900	STAT	Fragaria_vesca	mrna27137.1-v1.0-hybrid
Podel.07G096700		.	.
Podel.07G097000	MIKC	Musa_acuminata	GSMUA_Achr9P13010_001
Podel.07G098500		.	.
Podel.07G098600		.	.
Podel.07G100000	MYB	Artemisia_annua	Aan020124
Podel.07G100400	MYB_related	Oryza_sativa_subsp._indica	BGIOSGA035841-PA
Podel.07G105300		.	.
Podel.07G106000	NAC	Fragaria_vesca	mrna24179.1-v1.0-hybrid
Podel.07G111500		.	.
Podel.07G113300	MYB_related	Malus_domestica	MDP0000319772
Podel.07G123500		.	.
Podel.07G128300	bHLH	Malus_domestica	MDP0000245233
Podel.07G131700		.	.
Podel.07G132300	M-type	Malus_domestica	MDP0000449389
Podel.07G137900		.	.
Podel.07G139700	bHLH	Fragaria_vesca	mrna09125.1-v1.0-hybrid
Podel.07G139800		.	.
Podel.07G147100		.	.
Podel.08G002700		.	.
Podel.08G004600		.	.
Podel.08G005800		.	.
Podel.08G006300	MIKC	Brassica_rapa	Bra013812
Podel.08G008000		.	.
Podel.08G017500		.	.
Podel.08G024500	ERF	Vitis_vinifera	GSVIVT01018226001
Podel.08G032700	B3	Theobroma_cacao	Thecc1EG000515t1
Podel.08G035000	SBP	Musa_acuminata	GSMUA_Achr4P28960_001
Podel.08G035700		.	.
Podel.08G039300	WOX	Fragaria_vesca	mrna29786.1-v1.0-hybrid
Podel.08G047500	GATA	Populus_trichocarpa	Potri.008G038900.3
Podel.08G048200		.	.
Podel.08G048600	bHLH	Linum_usitatissimum	Lus10033562
Podel.08G049100	NF-YB	Oryza_barthii	ObartAA03S_FGP24027
Podel.08G055700	BBR-BPC	Fragaria_vesca	mrna00620.1-v1.0-hybrid
Podel.08G060000	bHLH	Linum_usitatissimum	Lus10033562
Podel.08G063900		.	.
Podel.08G064500		.	.
Podel.08G066000		.	.
Podel.08G067300	MYB_related	Thellungiella_parvula	Tp3g07810
Podel.08G067900	MYB_related	Thellungiella_parvula	Tp3g07810
Podel.08G069700		.	.
Podel.08G071300	WRKY	Phyllostachys_heterocycla	PH01000622G0760
Podel.08G073100	WOX	Zea_mays	GRMZM2G010929_P02
Podel.08G074300		.	.
Podel.08G076100		.	.
Podel.08G076900	HSF	Nelumbo_nucifera	NNU_003323-RA
Podel.08G078800		.	.
Podel.08G082300	bHLH	Zea_mays	GRMZM2G137380_P01
Podel.08G083300	RAV	Populus_trichocarpa	Potri.018G109200.1
Podel.08G083800		.	.
Podel.08G085000		.	.
Podel.08G087500		.	.
Podel.08G087800		.	.
Podel.08G088400		.	.
Podel.08G088800		.	.
Podel.08G088900		.	.
Podel.08G093300		.	.
Podel.08G094500		.	.
Podel.08G096100		.	.
Podel.08G104500		.	.
Podel.08G110100		.	.
Podel.08G110300		.	.
Podel.08G112000		.	.
Podel.08G112400		.	.
Podel.08G113700		.	.
Podel.08G122100		.	.
Podel.08G133500	LBD	Fragaria_vesca	mrna17794.1-v1.0-hybrid
Podel.08G135800	NAC	Brassica_rapa	Bra012470
Podel.08G141400		.	.
Podel.08G144200	B3	Malus_domestica	MDP0000283274
Podel.08G147500		.	.
Podel.08G149200	bZIP	Arabidopsis_lyrata	311885
Podel.08G149700		.	.
Podel.08G149800		.	.
Podel.08G150000		.	.
Podel.08G152000		.	.
Podel.08G152200		.	.
Podel.08G154600		.	.
Podel.08G154700	B3	Malus_domestica	MDP0000685403
Podel.08G155300		.	.
Podel.08G158100		.	.
Podel.08G163600		.	.
Podel.08G164000	C2H2	Populus_trichocarpa	Potri.008G142400.5
Podel.08G171200	WRKY	Cannabis_sativa	PK00408.1
Podel.08G172900	HD-ZIP	Populus_trichocarpa	Potri.008G148200.3
Podel.08G176500		.	.
Podel.08G180700	M-type	Eucalyptus_grandis	Eucgr.E02489.1
Podel.08G184000		.	.
Podel.08G184400		.	.
Podel.08G184600		.	.
Podel.08G185600	ARF	Arabidopsis_thaliana	AT2G46530.2
Podel.08G185700	ARF	Brachypodium_distachyon	Bradi5g25157.1
Podel.08G187000		.	.
Podel.08G189800	B3	Brassica_rapa	Bra001729
Podel.08G194600	C3H	Phoenix_dactylifera	PDK_30s65509498g002
Podel.08G198200		.	.
Podel.08G199800		.	.
Podel.08G200000	bZIP	Oryza_punctata	OpuncBB_FGP10756
Podel.08G215400	ERF	Vitis_vinifera	GSVIVT01005747001
Podel.08G215800		.	.
Podel.08G217400		.	.
Podel.08G217500		.	.
Podel.08G219200	C2H2	Pyrus_bretschneideri	Pbr023394.1
Podel.08G219900		.	.
Podel.08G220800		.	.
Podel.08G224600		.	.
Podel.08G232200		.	.
Podel.08G232800		.	.
Podel.08G234000	ERF	Arachis_hypogaea	Ahy008704
Podel.08G235300	LSD	Oryza_punctata	OpuncBB_FGP9883
Podel.08G247400		.	.
Podel.08G248900		.	.
Podel.09G003200	C2H2	Populus_trichocarpa	Potri.009G004800.1
Podel.09G004500	MYB_related	Linum_usitatissimum	Lus10007348
Podel.09G005300	MIKC	Utricularia_gibba	Scf00007.g1310.t1
Podel.09G007300	SBP	Musa_acuminata	GSMUA_Achr4P28960_001
Podel.09G008500		.	.
Podel.09G013800	ERF	Vitis_vinifera	GSVIVT01018226001
Podel.09G017700		.	.
Podel.09G024000		.	.
Podel.09G027100	C2H2	Solanum_tuberosum	PGSC0003DMP400054198
Podel.09G031100		.	.
Podel.09G033500		.	.
Podel.09G033700	TCP	Musa_acuminata	GSMUA_Achr7P25320_001
Podel.09G036200		.	.
Podel.09G036500	MYB_related	Zea_mays	GRMZM2G356718_P01
Podel.09G038500	HSF	Nelumbo_nucifera	NNU_003323-RA
Podel.09G039400		.	.
Podel.09G046600		.	.
Podel.09G050300	HSF	Nelumbo_nucifera	NNU_003323-RA
Podel.09G050400	HSF	Nelumbo_nucifera	NNU_003323-RA
Podel.09G054800	MYB	Populus_trichocarpa	Potri.009G053900.1
Podel.09G069000		.	.
Podel.09G069100		.	.
Podel.09G072300		.	.
Podel.09G072500		.	.
Podel.09G074700		.	.
Podel.09G076100		.	.
Podel.09G077200	LBD	Musa_acuminata	GSMUA_Achr5P10740_001
Podel.09G080400		.	.
Podel.09G083600	HD-ZIP	Theobroma_cacao	Thecc1EG015486t1
Podel.09G083800	C3H	Artemisia_annua	Aan015958
Podel.09G085200	M-type	Mimulus_guttatus	mgv1a020742m
Podel.09G087000	Trihelix	Zea_mays	GRMZM2G153575_P01
Podel.09G094800		.	.
Podel.09G100000	G2-like	Malus_domestica	MDP0000222377
Podel.09G102200		.	.
Podel.09G107300	NAC	Oryza_glaberrima	ORGLA11G0021400.1
Podel.09G109400	G2-like	Populus_trichocarpa	Potri.009G106600.2
Podel.09G111300	B3	Solanum_tuberosum	PGSC0003DMP400044805
Podel.09G112500	WRKY	Triticum_urartu	EMS53359
Podel.09G113200		.	.
Podel.09G115200		.	.
Podel.09G118600		.	.
Podel.09G118900		.	.
Podel.09G119000		.	.
Podel.09G120400	BES1	Malus_domestica	MDP0000282531
Podel.09G120600	bHLH	Fragaria_vesca	mrna09125.1-v1.0-hybrid
Podel.09G121600		.	.
Podel.09G122000		.	.
Podel.09G124300		.	.
Podel.09G131200		.	.
Podel.09G131300	bHLH	Zea_mays	GRMZM5G899865_P01
Podel.09G131600		.	.
Podel.09G133500		.	.
Podel.09G134900		.	.
Podel.09G137200	bHLH	Musa_acuminata	GSMUA_Achr10P17130_001
Podel.09G137600		.	.
Podel.09G139400	G2-like	Oryza_punctata	OpuncBB_FGP24461
Podel.09G139900	bHLH	Fragaria_vesca	mrna09125.1-v1.0-hybrid
Podel.09G140500	MIKC	Utricularia_gibba	Scf00007.g1310.t1
Podel.09G141800		.	.
Podel.09G141900		.	.
Podel.09G150900		.	.
Podel.09G154500	S1Fa-like	Oryza_punctata	OpuncBB_FGP18202
Podel.09G154900	HSF	Nelumbo_nucifera	NNU_003323-RA
Podel.09G155000	HSF	Nelumbo_nucifera	NNU_003323-RA
Podel.09G156000		.	.
Podel.09G156300		.	.
Podel.09G156700		.	.
Podel.09G163800		.	.
Podel.09G168500	SRS	Oryza_barthii	ObartAA03S_FGP4185
Podel.09G170100	GATA	Picea_abies	MA_21566g0010
Podel.10G002500	YABBY	Linum_usitatissimum	Lus10043264
Podel.10G002600		.	.
Podel.10G003400	WRKY	Phyllostachys_heterocycla	PH01000046G0930
Podel.10G008900		.	.
Podel.10G009500		.	.
Podel.10G035500	C2H2	Pyrus_bretschneideri	Pbr023394.1
Podel.10G037600		.	.
Podel.10G037800		.	.
Podel.10G039900		.	.
Podel.10G040700	TCP	Musa_acuminata	GSMUA_Achr7P25320_001
Podel.10G045700		.	.
Podel.10G046100	G2-like	Aegilops_tauschii	EMT28465
Podel.10G047100	MYB_related	Jatropha_curcas	Jcr4S16451.20
Podel.10G052300	S1Fa-like	Malus_domestica	MDP0000305994
Podel.10G053600	GATA	Zea_mays	GRMZM2G396451_P01
Podel.10G053700	GATA	Zea_mays	GRMZM2G396451_P01
Podel.10G057200	BES1	Aquilegia_coerulea	Aquca_013_00313.1
Podel.10G061500	C3H	Phoenix_dactylifera	PDK_30s65509498g002
Podel.10G071300		.	.
Podel.10G073500	ARF	Amborella_trichopoda	evm_27.model.AmTr_v1.0_scaffold00057.126
Podel.10G074200	YABBY	Linum_usitatissimum	Lus10043264
Podel.10G074500		.	.
Podel.10G074600		.	.
Podel.10G074800		.	.
Podel.10G075300		.	.
Podel.10G076100		.	.
Podel.10G077400		.	.
Podel.10G078500	MYB_related	Glycine_max	Glyma17g18930.1
Podel.10G083600		.	.
Podel.10G083700	MIKC	Vitis_vinifera	GSVIVT01019630001
Podel.10G085200	NF-YA	Linum_usitatissimum	Lus10031505
Podel.10G088700		.	.
Podel.10G090400	HD-ZIP	Populus_trichocarpa	Potri.010G093400.1
Podel.10G092900		.	.
Podel.10G096000	B3	Linum_usitatissimum	Lus10025533
Podel.10G102100		.	.
Podel.10G103300		.	.
Podel.10G106600	B3	Malus_domestica	MDP0000685403
Podel.10G107600	NAC	Malus_domestica	MDP0000320566
Podel.10G111300		.	.
Podel.10G111800	C2H2	Cannabis_sativa	PK20141.1
Podel.10G117100	TCP	Musa_acuminata	GSMUA_Achr7P25320_001
Podel.10G119200	S1Fa-like	Cajanus_cajan	C.cajan_44612
Podel.10G124700		.	.
Podel.10G126800	SBP	Picea_abies	MA_10358635g0010
Podel.10G129100	FAR1	Aegilops_tauschii	EMT05641
Podel.10G129200		.	.
Podel.10G131100	NAC	Brassica_rapa	Bra012470
Podel.10G132600		.	.
Podel.10G138700		.	.
Podel.10G143000	C2H2	Fragaria_vesca	mrna03614.1-v1.0-hybrid
Podel.10G143200		.	.
Podel.10G146200		.	.
Podel.10G149500		.	.
Podel.10G150900		.	.
Podel.10G151100		.	.
Podel.10G151700		.	.
Podel.10G152800	MYB_related	Zea_mays	GRMZM2G356718_P01
Podel.10G153000	MYB_related	Solanum_tuberosum	PGSC0003DMP400041646
Podel.10G153300	C2H2	Pyrus_bretschneideri	Pbr023394.1
Podel.10G156400		.	.
Podel.10G159900	ERF	Pyrus_bretschneideri	Pbr002083.1
Podel.10G162100		.	.
Podel.10G163300		.	.
Podel.10G169700	TCP	Musa_acuminata	GSMUA_Achr7P25320_001
Podel.10G170900	ZF-HD	Populus_trichocarpa	Potri.010G169400.1
Podel.10G176000		.	.
Podel.10G177000	HSF	Nelumbo_nucifera	NNU_003323-RA
Podel.10G180900		.	.
Podel.10G181300		.	.
Podel.10G184400		.	.
Podel.10G184700		.	.
Podel.10G184800	HSF	Phyllostachys_heterocycla	PH01002606G0040
Podel.10G186000		.	.
Podel.10G186600		.	.
Podel.10G187800	C2H2	Bathycoccus_prasinos	Bathy08g00030
Podel.10G190200		.	.
Podel.10G192300		.	.
Podel.10G194100		.	.
Podel.10G194700		.	.
Podel.10G195900		.	.
Podel.10G197300		.	.
Podel.10G198300	HSF	Phyllostachys_heterocycla	PH01002606G0040
Podel.10G199100		.	.
Podel.10G201500		.	.
Podel.10G202300	MYB_related	Zea_mays	GRMZM2G356718_P01
Podel.10G209400		.	.
Podel.10G210500		.	.
Podel.10G211400	MYB_related	Thellungiella_parvula	Tp3g07810
Podel.10G211700	MYB_related	Aegilops_tauschii	EMT28005
Podel.10G216500		.	.
Podel.10G225600	MYB_related	Aegilops_tauschii	EMT28005
Podel.10G226100		.	.
Podel.10G227200	bHLH	Linum_usitatissimum	Lus10033562
Podel.10G228500	GATA	Populus_trichocarpa	Potri.010G223300.3
Podel.10G229300		.	.
Podel.10G229600		.	.
Podel.10G231600		.	.
Podel.10G235600	WOX	Fragaria_vesca	mrna29786.1-v1.0-hybrid
Podel.10G239300		.	.
Podel.10G243300		.	.
Podel.10G244900	bZIP	Glycine_max	Glyma12g30975.1
Podel.10G249600		.	.
Podel.10G251600		.	.
Podel.10G257000	bHLH	Brassica_rapa	Bra026967
Podel.10G258100	MIKC	Brassica_rapa	Bra013812
Podel.11G002700		.	.
Podel.11G019600		.	.
Podel.11G022200		.	.
Podel.11G030300		.	.
Podel.11G031400	bHLH	Malus_domestica	MDP0000245233
Podel.11G031900		.	.
Podel.11G038900	C2H2	Theobroma_cacao	Thecc1EG029045t1
Podel.11G045000		.	.
Podel.11G046300		.	.
Podel.11G047700		.	.
Podel.11G051100		.	.
Podel.11G052400	ERF	Vitis_vinifera	GSVIVT01018226001
Podel.11G055600	bHLH	Linum_usitatissimum	Lus10023829
Podel.11G057600	YABBY	Linum_usitatissimum	Lus10043264
Podel.11G059100		.	.
Podel.11G059800		.	.
Podel.11G061700		.	.
Podel.11G063600	MIKC	Brassica_rapa	Bra013812
Podel.11G064700	bZIP	Oryza_punctata	OpuncBB_FGP24418
Podel.11G064900		.	.
Podel.11G067300	TALE	Fragaria_vesca	mrna32207.1-v1.0-hybrid
Podel.11G073900	TALE	Fragaria_vesca	mrna32207.1-v1.0-hybrid
Podel.11G078800		.	.
Podel.11G081600		.	.
Podel.11G085900		.	.
Podel.11G091400	ERF	Pyrus_bretschneideri	Pbr002083.1
Podel.11G101800		.	.
Podel.11G113300	SBP	Populus_trichocarpa	Potri.011G116800.1
Podel.11G113500		.	.
Podel.11G119500		.	.
Podel.11G120000	ERF	Musa_acuminata	GSMUA_Achr1P00070_001
Podel.11G122400	MYB_related	Vitis_vinifera	GSVIVT01013228001
Podel.11G123400		.	.
Podel.11G123800		.	.
Podel.11G125600	ARF	Utricularia_gibba	Scf00343.g15875.t1
Podel.11G139400		.	.
Podel.11G140000	bHLH	Malus_domestica	MDP0000245233
Podel.11G144300		.	.
Podel.11G144700	Trihelix	Populus_trichocarpa	Potri.011G147400.2
Podel.11G144800	Trihelix	Populus_trichocarpa	Potri.001G454500.1
Podel.11G148900	FAR1	Oryza_sativa_subsp._indica	BGIOSGA032671-PA
Podel.11G149100	ERF	Pyrus_bretschneideri	Pbr002083.1
Podel.11G149900	NAC	Populus_trichocarpa	Potri.011G153300.1
Podel.11G152500	NF-YB	Fragaria_vesca	mrna20108.1-v1.0-hybrid
Podel.11G155700	GRAS	Pyrus_bretschneideri	Pbr042464.1
Podel.11G161100	Dof	Lactuca_sativa	Lsa000376
Podel.11G164200		.	.
Podel.12G002400		.	.
Podel.12G002600	B3	Malus_domestica	MDP0000283274
Podel.12G003300	C3H	Selaginella_moellendorffii	448225
Podel.12G003500	bZIP	Malus_domestica	MDP0000296303
Podel.12G004200	bZIP	Malus_domestica	MDP0000296303
Podel.12G004300	bZIP	Malus_domestica	MDP0000296303
Podel.12G008900	WRKY	Medicago_truncatula	AC202489_11.1
Podel.12G010100	NF-YB	Jatropha_curcas	Jcr4S02193.10
Podel.12G018600	NAC	Malus_domestica	MDP0000320566
Podel.12G023700		.	.
Podel.12G024600		.	.
Podel.12G026700	MYB_related	Jatropha_curcas	Jcr4S16451.20
Podel.12G029300	HD-ZIP	Populus_trichocarpa	Potri.012G023700.1
Podel.12G037300		.	.
Podel.12G051400	MYB	Brassica_rapa	Bra024224
Podel.12G064600	MIKC	Populus_trichocarpa	Potri.012G062300.1
Podel.12G066000	ARF	Utricularia_gibba	Scf00343.g15875.t1
Podel.12G068200	ERF	Pyrus_bretschneideri	Pbr002083.1
Podel.12G070800		.	.
Podel.12G073500	WOX	Utricularia_gibba	Scf00018.g2634.t1
Podel.12G073700		.	.
Podel.12G074000	HD-ZIP	Populus_trichocarpa	Potri.012G070900.1
Podel.12G082100	bZIP	Arabidopsis_lyrata	311885
Podel.12G083000	NAC	Fragaria_vesca	mrna27940.1-v1.0-hybrid
Podel.12G087800	MYB	Populus_trichocarpa	Potri.012G084100.1
Podel.12G097600		.	.
Podel.12G099700		.	.
Podel.12G100200		.	.
Podel.12G103200	WRKY	Brassica_rapa	Bra016263
Podel.12G108500	MIKC	Utricularia_gibba	Scf00007.g1310.t1
Podel.12G111000		.	.
Podel.12G111200		.	.
Podel.12G111900	bHLH	Populus_trichocarpa	Potri.012G104900.1
Podel.12G112300		.	.
Podel.12G114700	WRKY	Musa_acuminata	GSMUA_Achr2P20130_001
Podel.12G116400		.	.
Podel.12G118400		.	.
Podel.12G130600	NAC	Pyrus_bretschneideri	Pbr004711.1
Podel.12G131100	S1Fa-like	Cajanus_cajan	C.cajan_44612
Podel.12G134800		.	.
Podel.12G135000	MYB	Populus_trichocarpa	Potri.012G127700.1
Podel.12G136700		.	.
Podel.12G141000		.	.
Podel.12G144300	B3	Theobroma_cacao	Thecc1EG000515t1
Podel.12G144800	FAR1	Populus_trichocarpa	Potri.012G137500.1
Podel.12G149300	MYB	Populus_trichocarpa	Potri.012G140700.2
Podel.12G151000		.	.
Podel.12G152600		.	.
Podel.13G002500		.	.
Podel.13G003600	WRKY	Phyllostachys_heterocycla	PH01000046G0930
Podel.13G005000	bHLH	Fragaria_vesca	mrna09125.1-v1.0-hybrid
Podel.13G008600		.	.
Podel.13G009100	C2H2	Malus_domestica	MDP0000305771
Podel.13G011000		.	.
Podel.13G015900		.	.
Podel.13G027500		.	.
Podel.13G029000	NF-YC	Medicago_truncatula	MEDTR2G096630.1
Podel.13G031900	B3	Aegilops_tauschii	EMT29229
Podel.13G040400		.	.
Podel.13G042600	G2-like	Picea_abies	MA_1107014g0010
Podel.13G044100	ARF	Ricinus_communis	29742.m001397
Podel.13G045700		.	.
Podel.13G049500	FAR1	Malus_domestica	MDP0000318339
Podel.13G050900		.	.
Podel.13G064900		.	.
Podel.13G067200		.	.
Podel.13G069800	NF-YC	Malus_domestica	MDP0000295305
Podel.13G090200	Trihelix	Physcomitrella_patens_subsp._patens	Pp1s48_17V6.1
Podel.13G095400		.	.
Podel.13G106800	NF-YC	Malus_domestica	MDP0000272716
Podel.13G120200		.	.
Podel.13G126900	bHLH	Populus_trichocarpa	Potri.013G117600.1
Podel.13G129200		.	.
Podel.13G130700		.	.
Podel.13G132400		.	.
Podel.13G137400		.	.
Podel.13G138200		.	.
Podel.13G140000		.	.
Podel.13G145200	B3	Jatropha_curcas	Jcr4S02252.50
Podel.13G145400	B3	Jatropha_curcas	Jcr4S02252.50
Podel.13G181300		.	.
Podel.13G182100	WRKY	Fragaria_vesca	mrna01596.1-v1.0-hybrid
Podel.13G182200	M-type	Brachypodium_distachyon	Bradi1g15480.1
Podel.13G182600		.	.
Podel.13G182900		.	.
Podel.13G183000		.	.
Podel.13G183300		.	.
Podel.13G184800		.	.
Podel.13G186300	MYB	Populus_trichocarpa	Potri.013G149200.1
Podel.13G192300	MYB_related	Linum_usitatissimum	Lus10007348
Podel.13G193800		.	.
Podel.13G196300		.	.
Podel.13G196800		.	.
Podel.13G196900	Dof	Selaginella_moellendorffii	403456
Podel.13G197000	M-type	Malus_domestica	MDP0000449389
Podel.13G199600	MYB_related	Oryza_sativa_subsp._indica	BGIOSGA035841-PA
Podel.14G002300		.	.
Podel.14G005500	MYB_related	Zea_mays	GRMZM2G546369_P01
Podel.14G015500		.	.
Podel.14G018200	G2-like	Oryza_punctata	OpuncBB_FGP24461
Podel.14G018900		.	.
Podel.14G024000	S1Fa-like	Gossypium_raimondii	Gorai.001G003200.1
Podel.14G024300	bZIP	Jatropha_curcas	Jcr4S00284.50
Podel.14G024400	B3	Utricularia_gibba	Scf00089.g7885.t1
Podel.14G026400	G2-like	Oryza_punctata	OpuncBB_FGP24461
Podel.14G026600	G2-like	Oryza_punctata	OpuncBB_FGP24461
Podel.14G027500	bZIP	Oryza_punctata	OpuncBB_FGP13083
Podel.14G028600	B3	Theobroma_cacao	Thecc1EG000515t1
Podel.14G029400		.	.
Podel.14G030200		.	.
Podel.14G031600		.	.
Podel.14G034300	SBP	Musa_acuminata	GSMUA_Achr4P28960_001
Podel.14G037900	B3	Solanum_tuberosum	PGSC0003DMP400044805
Podel.14G041500		.	.
Podel.14G041600		.	.
Podel.14G041700		.	.
Podel.14G041900		.	.
Podel.14G042400		.	.
Podel.14G042900		.	.
Podel.14G052800	bHLH	Linum_usitatissimum	Lus10023829
Podel.14G058100	bZIP	Malus_domestica	MDP0000296303
Podel.14G060500		.	.
Podel.14G061600	SBP	Populus_trichocarpa	Potri.014G057700.2
Podel.14G061700	SBP	Populus_trichocarpa	Potri.014G057800.1
Podel.14G069700		.	.
Podel.14G074300	MYB	Brassica_rapa	Bra010085
Podel.14G076900	NAC	Populus_trichocarpa	Potri.014G076000.3
Podel.14G081100		.	.
Podel.14G082500		.	.
Podel.14G083200	ERF	Capsicum_annuum	Can007368
Podel.14G087300		.	.
Podel.14G089600	TCP	Musa_acuminata	GSMUA_Achr7P25320_001
Podel.14G090600	bHLH	Fragaria_vesca	mrna09125.1-v1.0-hybrid
Podel.14G091500		.	.
Podel.14G092300		.	.
Podel.14G093700		.	.
Podel.14G095800		.	.
Podel.14G100700	M-type	Utricularia_gibba	Scf00026.g3386.t1
Podel.14G102600	ARF	Populus_trichocarpa	Potri.002G172800.1
Podel.14G103100		.	.
Podel.14G107500	YABBY	Linum_usitatissimum	Lus10043264
Podel.14G107600		.	.
Podel.14G108400		.	.
Podel.14G111900	NAC	Populus_trichocarpa	Potri.014G108100.1
Podel.14G112100		.	.
Podel.14G114200	bZIP	Utricularia_gibba	Scf00097.g8337.t1
Podel.14G118800		.	.
Podel.14G120000		.	.
Podel.14G120200		.	.
Podel.14G128900		.	.
Podel.14G129200		.	.
Podel.14G131800		.	.
Podel.14G132000	C2H2	Malus_domestica	MDP0000690979
Podel.14G132300	MYB	Malus_domestica	MDP0000574942
Podel.14G132400	ERF	Populus_trichocarpa	Potri.014G126100.1
Podel.14G135900	FAR1	Malus_domestica	MDP0000247737
Podel.14G136100		.	.
Podel.14G141000		.	.
Podel.14G141400		.	.
Podel.14G152000		.	.
Podel.14G154200	C2H2	Populus_trichocarpa	Potri.014G146200.1
Podel.14G154700		.	.
Podel.14G158300		.	.
Podel.14G159400		.	.
Podel.14G168400	ERF	Pyrus_bretschneideri	Pbr002083.1
Podel.14G169900	MYB_related	Zea_mays	GRMZM2G008647_P02
Podel.14G171500	M-type	Utricularia_gibba	Scf00026.g3386.t1
Podel.14G172600		.	.
Podel.14G172700	NF-YB	Vitis_vinifera	GSVIVT01030085001
Podel.14G174600		.	.
Podel.14G174900	C3H	Malus_domestica	MDP0000134067
Podel.14G177000	NF-YB	Vitis_vinifera	GSVIVT01030085001
Podel.14G179900		.	.
Podel.14G180500	G2-like	Oryza_punctata	OpuncBB_FGP24461
Podel.14G181400	M-type	Nelumbo_nucifera	NNU_000849-RA
Podel.14G191000		.	.
Podel.14G191200	BES1	Malus_domestica	MDP0000282531
Podel.14G191300	BES1	Malus_domestica	MDP0000282531
Podel.14G191500	BES1	Malus_domestica	MDP0000282531
Podel.15G002100		.	.
Podel.15G004400	S1Fa-like	Brassica_rapa	Bra039779
Podel.15G004700		.	.
Podel.15G006100	B3	Theobroma_cacao	Thecc1EG000515t1
Podel.15G007300		.	.
Podel.15G008100		.	.
Podel.15G010800		.	.
Podel.15G013900	NAC	Malus_domestica	MDP0000320566
Podel.15G014200		.	.
Podel.15G016400	C3H	Selaginella_moellendorffii	448225
Podel.15G031200		.	.
Podel.15G032200	MYB_related	Populus_trichocarpa	Potri.015G030400.1
Podel.15G033000	E2F/DP	Zea_mays	GRMZM2G351232_P01
Podel.15G034500	C2H2	Populus_trichocarpa	Potri.015G033100.1
Podel.15G035000	MYB	Populus_trichocarpa	Potri.015G033600.1
Podel.15G050900	HSF	Phyllostachys_heterocycla	PH01002606G0040
Podel.15G051000	HSF	Phyllostachys_heterocycla	PH01002606G0040
Podel.15G052200		.	.
Podel.15G054200		.	.
Podel.15G054300	SRS	Oryza_barthii	ObartAA03S_FGP4185
Podel.15G057200	CO-like	Populus_trichocarpa	Potri.015G054600.1
Podel.15G059600		.	.
Podel.15G062100		.	.
Podel.15G062800		.	.
Podel.15G064400	M-type	Nelumbo_nucifera	NNU_000849-RA
Podel.15G068200	bHLH	Malus_domestica	MDP0000247912
Podel.15G072900		.	.
Podel.15G075400	C3H	Oryza_barthii	ObartAA03S_FGP15120
Podel.15G075500	HSF	Phyllostachys_heterocycla	PH01002606G0040
Podel.15G076200		.	.
Podel.15G077400	TCP	Musa_acuminata	GSMUA_Achr7P25320_001
Podel.15G078100	bZIP	Arabidopsis_lyrata	311885
Podel.15G078600	B3	Chlorella_sp._NC64A	IGS.gm_21_00076
Podel.15G085100	S1Fa-like	Cajanus_cajan	C.cajan_44612
Podel.15G087100	MYB	Populus_trichocarpa	Potri.015G082700.1
Podel.15G091000		.	.
Podel.15G092700	HD-ZIP	Musa_acuminata	GSMUA_Achr7P08840_001
Podel.15G094300	bHLH	Glycine_max	Glyma04g34912.1
Podel.15G098000	LBD	Malus_domestica	MDP0000322059
Podel.15G099700	WRKY	Oryza_barthii	ObartAA03S_FGP1974
Podel.15G116900		.	.
Podel.15G125700	bHLH	Fragaria_vesca	mrna09125.1-v1.0-hybrid
Podel.15G129000		.	.
Podel.15G130200		.	.
Podel.15G130300		.	.
Podel.15G130400		.	.
Podel.15G131600	NF-YB	Vitis_vinifera	GSVIVT01030085001
Podel.15G137400		.	.
Podel.15G138500		.	.
Podel.15G144200		.	.
Podel.16G003200	G2-like	Arabidopsis_lyrata	915820
Podel.16G004700		.	.
Podel.16G007100	MIKC	Utricularia_gibba	Scf00007.g1310.t1
Podel.16G008400	B3	Theobroma_cacao	Thecc1EG000515t1
Podel.16G011100	M-type	Utricularia_gibba	Scf00026.g3386.t1
Podel.16G015100	HSF	Phyllostachys_heterocycla	PH01002606G0040
Podel.16G015300		.	.
Podel.16G015700		.	.
Podel.16G019700	HSF	Phyllostachys_heterocycla	PH01002606G0040
Podel.16G034300	NAC	Oryza_glaberrima	ORGLA11G0021400.1
Podel.16G036300		.	.
Podel.16G038600		.	.
Podel.16G040600	C3H	Malus_domestica	MDP0000298233
Podel.16G045800	GRAS	Linum_usitatissimum	Lus10040166
Podel.16G047800	B3	Brassica_rapa	Bra001729
Podel.16G055400		.	.
Podel.16G056000		.	.
Podel.16G059900		.	.
Podel.16G060800		.	.
Podel.16G061100	Nin-like	Malus_domestica	MDP0000265619
Podel.16G061200	Nin-like	Malus_domestica	MDP0000265619
Podel.16G061300	Nin-like	Malus_domestica	MDP0000265619
Podel.16G064100		.	.
Podel.16G066600	Whirly	Chlorella_sp._NC64A	IGS.gm_12_00206
Podel.16G070800		.	.
Podel.16G075100	GRAS	Malus_domestica	MDP0000263576
Podel.16G076900	GRAS	Theobroma_cacao	Thecc1EG000435t1
Podel.16G077100	E2F/DP	Pyrus_bretschneideri	Pbr010427.1
Podel.16G077700		.	.
Podel.16G081900	ERF	Zea_mays	GRMZM2G114820_P01
Podel.16G083200		.	.
Podel.16G086100	bHLH	Azadirachta_indica	Neem_1536_f_3
Podel.16G091700		.	.
Podel.16G091800		.	.
Podel.16G102900		.	.
Podel.16G103000		.	.
Podel.16G106000		.	.
Podel.16G108400		.	.
Podel.16G109000		.	.
Podel.16G117100		.	.
Podel.16G117800		.	.
Podel.16G119400		.	.
Podel.16G120900		.	.
Podel.16G121200		.	.
Podel.16G121400		.	.
Podel.16G122900		.	.
Podel.16G124400		.	.
Podel.16G125400	C2H2	Chlamydomonas_reinhardtii	Cre05.g240650.t1.2
Podel.16G126000		.	.
Podel.16G130200		.	.
Podel.16G130500		.	.
Podel.16G130800		.	.
Podel.16G133300	bHLH	Fragaria_vesca	mrna15187.1-v1.0-hybrid
Podel.16G135900		.	.
Podel.16G137600		.	.
Podel.16G138800	YABBY	Linum_usitatissimum	Lus10043264
Podel.16G139100	VOZ	Zea_mays	GRMZM2G062651_P01
Podel.16G140400	MYB_related	Fragaria_vesca	mrna28104.1-v1.0-hybrid
Podel.16G140500	MYB_related	Fragaria_vesca	mrna28104.1-v1.0-hybrid
Podel.16G140700	MYB_related	Fragaria_vesca	mrna28104.1-v1.0-hybrid
Podel.16G144200		.	.
Podel.16G145500	MYB_related	Oryza_sativa_subsp._indica	BGIOSGA035841-PA
Podel.16G149500	bHLH	Fragaria_vesca	mrna09125.1-v1.0-hybrid
Podel.17G006300	bHLH	Fragaria_vesca	mrna09125.1-v1.0-hybrid
Podel.17G009500		.	.
Podel.17G013400		.	.
Podel.17G015100	MYB	Oryza_barthii	ObartAA03S_FGP19488
Podel.17G015700	NAC	Populus_trichocarpa	Potri.017G016700.1
Podel.17G030100	MIKC	Fragaria_vesca	mrna13356.1-v1.0-hybrid
Podel.17G031600		.	.
Podel.17G032100		.	.
Podel.17G033900		.	.
Podel.17G034400		.	.
Podel.17G035700	bHLH	Fragaria_vesca	mrna09125.1-v1.0-hybrid
Podel.17G038700	M-type	Malus_domestica	MDP0000449389
Podel.17G040800	DBB	Populus_trichocarpa	Potri.011G125400.1
Podel.17G044400		.	.
Podel.17G053200		.	.
Podel.17G056100		.	.
Podel.17G060700	bHLH	Musa_acuminata	GSMUA_Achr10P17130_001
Podel.17G061500	bZIP	Glycine_max	Glyma13g33480.3
Podel.17G063100		.	.
Podel.17G066600		.	.
Podel.17G066900	WRKY	Pyrus_bretschneideri	Pbr029332.1
Podel.17G067000		.	.
Podel.17G078400	M-type	Eucalyptus_grandis	Eucgr.E02489.1
Podel.17G081800	HSF	Phyllostachys_heterocycla	PH01002606G0040
Podel.17G084700	Trihelix	Zea_mays	GRMZM2G153575_P01
Podel.17G084900	bHLH	Populus_trichocarpa	Potri.017G081300.1
Podel.17G085600	NAC	Populus_trichocarpa	Potri.017G082000.1
Podel.17G087300		.	.
Podel.17G087700	WRKY	Malus_domestica	MDP0000255768
Podel.17G087800	FAR1	Oryza_sativa_subsp._indica	BGIOSGA032671-PA
Podel.17G088400		.	.
Podel.17G094000	FAR1	Fragaria_vesca	mrna28724.1-v1.0-hybrid
Podel.17G094300		.	.
Podel.17G097500		.	.
Podel.17G098100		.	.
Podel.17G101500		.	.
Podel.17G101600		.	.
Podel.17G105300	HSF	Malus_domestica	MDP0000291152
Podel.17G114400		.	.
Podel.17G114700	CO-like	Populus_trichocarpa	Potri.017G107500.1
Podel.17G120300		.	.
Podel.17G127900		.	.
Podel.17G129100	C3H	Populus_trichocarpa	Potri.017G119900.1
Podel.17G129300		.	.
Podel.17G137500		.	.
Podel.17G137800		.	.
Podel.17G138100		.	.
Podel.17G139300		.	.
Podel.17G146700	YABBY	Malus_domestica	MDP0000263713
Podel.17G155300		.	.
Podel.17G155600		.	.
Podel.17G157000		.	.
Podel.17G159100	M-type	Medicago_truncatula	MEDTR3G005900.1
Podel.17G161100	G2-like	Arabidopsis_lyrata	915820
Podel.17G162100	SBP	Pyrus_bretschneideri	Pbr035121.1
Podel.17G170900		.	.
Podel.18G000600	ERF	Pyrus_bretschneideri	Pbr002083.1
Podel.18G013200	B3	Fragaria_vesca	mrna27595.1-v1.0-hybrid
Podel.18G014300	SRS	Oryza_barthii	ObartAA03S_FGP4185
Podel.18G014800	SRS	Oryza_barthii	ObartAA03S_FGP4185
Podel.18G019300	WRKY	Populus_trichocarpa	Potri.018G019800.1
Podel.18G022000	WRKY	Fragaria_vesca	mrna01596.1-v1.0-hybrid
Podel.18G022100		.	.
Podel.18G023000		.	.
Podel.18G025600	Trihelix	Cajanus_cajan	C.cajan_40518
Podel.18G026700		.	.
Podel.18G027500		.	.
Podel.18G029600	bZIP	Oryza_punctata	OpuncBB_FGP24418
Podel.18G031200		.	.
Podel.18G033400	B3	Brassica_rapa	Bra001729
Podel.18G037900		.	.
Podel.18G038700		.	.
Podel.18G045600		.	.
Podel.18G048100		.	.
Podel.18G050900	B3	Theobroma_cacao	Thecc1EG000515t1
Podel.18G052200		.	.
Podel.18G057700	C3H	Populus_trichocarpa	Potri.018G058600.3
Podel.18G060800	B3	Theobroma_cacao	Thecc1EG000515t1
Podel.18G062000		.	.
Podel.18G064500		.	.
Podel.18G066200		.	.
Podel.18G067600	NAC	Populus_trichocarpa	Potri.018G068700.1
Podel.18G068300		.	.
Podel.18G070700		.	.
Podel.18G072800		.	.
Podel.18G074000		.	.
Podel.18G084100	ERF	Cicer_arietinum	XP_004513029
Podel.18G084400	ERF	Populus_trichocarpa	Potri.018G085700.1
Podel.18G085300		.	.
Podel.18G090200	FAR1	Populus_trichocarpa	Potri.012G137500.1
Podel.18G090300	FAR1	Populus_trichocarpa	Potri.012G137500.1
Podel.18G091200	GRAS	Linum_usitatissimum	Lus10040166
Podel.18G095400	C2H2	Populus_trichocarpa	Potri.018G094300.1
Podel.18G097100		.	.
Podel.18G102600		.	.
Podel.18G103300		.	.
Podel.18G103400		.	.
Podel.18G103500		.	.
Podel.18G105000		.	.
Podel.18G108400	bZIP	Oryza_punctata	OpuncBB_FGP24418
Podel.18G109100	ARF	Utricularia_gibba	Scf00343.g15875.t1
Podel.18G110100	WRKY	Picea_abies	MA_11351g0010
Podel.18G113000		.	.
Podel.18G113700	YABBY	Linum_usitatissimum	Lus10043264
Podel.18G113900	RAV	Populus_trichocarpa	Potri.018G109200.1
Podel.18G115600	NAC	Fragaria_vesca	mrna18590.1-v1.0-hybrid
Podel.18G116900	bHLH	Fragaria_vesca	mrna09125.1-v1.0-hybrid
Podel.18G119700	bHLH	Azadirachta_indica	Neem_1536_f_3
Podel.18G119900	BES1	Cajanus_cajan	C.cajan_32294
Podel.18G121400	M-type	Medicago_truncatula	MEDTR1G042290.1
Podel.18G125900		.	.
Podel.18G127900		.	.
Podel.18G131000	M-type	Malus_domestica	MDP0000449389
Podel.18G140000		.	.
Podel.18G144300	GRAS	Linum_usitatissimum	Lus10040166
Podel.18G145400	HSF	Nelumbo_nucifera	NNU_003323-RA
Podel.18G151300	ARF	Populus_trichocarpa	Potri.018G145800.2
Podel.18G158100		.	.
Podel.18G158200	Nin-like	Malus_domestica	MDP0000265619
Podel.19G003100	SRS	Oryza_barthii	ObartAA03S_FGP4185
Podel.19G007800	ERF	Aegilops_tauschii	EMT28879
Podel.19G011100	S1Fa-like	Brassica_rapa	Bra039779
Podel.19G027100	CPP	Medicago_truncatula	MEDTR4G159020.1
Podel.19G027800	C3H	Chlorella_sp._NC64A	IGS.gm_5_00352
Podel.19G039500		.	.
Podel.19G041600	NF-YC	Malus_domestica	MDP0000295305
Podel.19G046000	ARF	Utricularia_gibba	Scf00343.g15875.t1
Podel.19G047200	bHLH	Malus_domestica	MDP0000245233
Podel.19G047500	MYB	Populus_trichocarpa	Potri.019G045900.1
Podel.19G055000	G2-like	Brassica_rapa	Bra023570
Podel.19G056800		.	.
Podel.19G059000		.	.
Podel.19G065700	ERF	Musa_acuminata	GSMUA_Achr11P19880_001
Podel.19G066700		.	.
Podel.19G068400		.	.
Podel.19G071700	TALE	Musa_acuminata	GSMUA_Achr10P22520_001
Podel.19G076700	SBP	Musa_acuminata	GSMUA_Achr4P28960_001
Podel.19G077400		.	.
Podel.19G079200	NF-YC	Malus_domestica	MDP0000146605
Podel.19G084300	HSF	Nelumbo_nucifera	NNU_003323-RA
Podel.19G085900		.	.
Podel.19G086800	MYB_related	Aegilops_tauschii	EMT28005
Podel.19G090500	E2F/DP	Picea_abies	MA_52704g0010
Podel.19G090900	S1Fa-like	Brassica_rapa	Bra039779
Podel.19G094500		.	.
Podel.19G101900		.	.
Podel.19G107000	S1Fa-like	Cajanus_cajan	C.cajan_44612
Podel.19G109500		.	.
Podel.19G110700		.	.
Podel.19G118200		.	.
Podel.19G122100	S1Fa-like	Cajanus_cajan	C.cajan_44612
Podel.19G127500	YABBY	Linum_usitatissimum	Lus10043264
Podel.19G132400	MYB_related	Oryza_sativa_subsp._indica	BGIOSGA035841-PA
Podel.T005800	B3	Theobroma_cacao	Thecc1EG000515t1
Podel.T027300	WRKY	Malus_domestica	MDP0000578301
Podel.T028300	GRF	Populus_trichocarpa	Potri.003G118100.1
Podel.T033600	ARF	Utricularia_gibba	Scf00343.g15875.t1
Podel.T039000		.	.
Podel.T040900	TCP	Musa_acuminata	GSMUA_Achr7P25320_001
Podel.T045500	LBD	Malus_domestica	MDP0000322059
Podel.T047100		.	.
Podel.T047300	WRKY	Triticum_urartu	EMS53359
Podel.T050500	HB-other	Zea_mays	GRMZM2G426140_P01
Podel.T053200		.	.
Podel.T061700	G2-like	Oryza_barthii	ObartAA03S_FGP14057
Podel.T064400	ERF	Populus_trichocarpa	Potri.010G006800.1
Podel.T064900		.	.
Podel.T067900	ERF	Aegilops_tauschii	EMT28879
Podel.T071200	bHLH	Malus_domestica	MDP0000245233
Podel.T073700		.	.
Podel.T073800	bHLH	Cucumis_sativus	Cucsa.175730.3
Podel.T074000	GeBP	Brassica_rapa	Bra013842
Podel.T081700		.	.
Podel.T082300		.	.
Podel.T083700		.	.
Podel.T089300	bZIP	Malus_domestica	MDP0000296303
Podel.T089400		.	.
Podel.T106900	Whirly	Chlorella_sp._NC64A	IGS.gm_12_00206
Podel.T112200		.	.
Podel.T130300	ERF	Populus_trichocarpa	Potri.018G085700.1
Podel.T137900		.	.
Podel.T143400		.	.
Podel.T143500		.	.
Podel.T143600		.	.
Podel.T143700		.	.
Podel.T143800		.	.
Podel.T147900		.	.
Podel.T151300	HSF	Phyllostachys_heterocycla	PH01002606G0040
Podel.T151900		.	.
Podel.T153000	SBP	Musa_acuminata	GSMUA_Achr4P28960_001
Podel.T167600	bHLH	Malus_domestica	MDP0000245233
Podel.T170400	ARF	Utricularia_gibba	Scf00343.g15875.t1
Podel.T185000	C2H2	Manihot_esculenta	cassava4.1_003940m
[truncated: 9 more rows]

## Sheet: Table S7
Table S7 Linear pairs of eigengenes in the co-expression network.
steelblue module
Node1	Node2	weight
Podel.07G154100	Podel.03G202200	0.379753
Podel.03G215800	Podel.13G063600	0.375651
Podel.10G077600	Podel.07G154100	0.374298
Podel.02G006000	Podel.13G063600	0.372129
Podel.02G006000	Podel.01G398400	0.37058
Podel.T098700	Podel.01G398400	0.370192
Podel.09G032700	Podel.01G398400	0.368852
Podel.02G006000	Podel.08G198800	0.367405
Podel.15G085900	Podel.07G154100	0.366783
Podel.04G212700	Podel.07G154100	0.36649
Podel.03G089000	Podel.01G398400	0.3659
Podel.15G085900	Podel.10G077600	0.365688
Podel.09G032700	Podel.07G154100	0.365435
Podel.03G215800	Podel.02G006000	0.365077
Podel.14G137400	Podel.09G032700	0.364333
Podel.01G398400	Podel.03G202200	0.364016
Podel.09G032700	Podel.08G198800	0.363883
Podel.02G006000	Podel.T098700	0.363602
Podel.T098700	Podel.03G202200	0.363252
Podel.19G032300	Podel.02G006000	0.363166
Podel.10G077600	Podel.02G006000	0.363
Podel.12G092800	Podel.02G006000	0.362793
Podel.09G032700	Podel.13G063600	0.362452
Podel.10G077600	Podel.09G032700	0.362288
Podel.14G137400	Podel.02G006000	0.362065
Podel.04G006800	Podel.02G006000	0.362033
Podel.09G032700	Podel.T098700	0.361366
Podel.09G085400	Podel.13G063600	0.360766
Podel.13G063600	Podel.01G398400	0.360639
Podel.19G032300	Podel.13G063600	0.360306
Podel.04G088100	Podel.T098700	0.360009
Podel.04G212700	Podel.T098700	0.359622
Podel.04G088100	Podel.07G154100	0.359351
Podel.13G063600	Podel.T098700	0.359021
Podel.05G265600	Podel.03G202200	0.358792
Podel.10G242800	Podel.03G202200	0.358717
Podel.08G198800	Podel.07G154100	0.358618
Podel.04G088100	Podel.19G059800	0.35827
Podel.04G212700	Podel.08G198800	0.358095
Podel.10G077600	Podel.01G398400	0.357736
Podel.05G175200	Podel.09G032700	0.357563
Podel.03G089000	Podel.02G006000	0.357449
Podel.09G032700	Podel.03G202200	0.357308
Podel.16G019500	Podel.07G154100	0.356893
Podel.15G085900	Podel.09G032700	0.356659
Podel.12G092800	Podel.01G398400	0.356336
Podel.05G216700	Podel.15G085900	0.356247
Podel.03G215800	Podel.09G085400	0.355958
Podel.03G122900	Podel.10G077600	0.355944
Podel.10G197800	Podel.02G006000	0.355628
Podel.10G197800	Podel.03G215800	0.355497
Podel.03G089000	Podel.09G032700	0.35505
Podel.03G089000	Podel.13G063600	0.354916
Podel.09G097100	Podel.07G154100	0.354692
Podel.09G085400	Podel.05G175200	0.354433
Podel.18G056400	Podel.03G202200	0.354271
Podel.15G085700	Podel.02G006000	0.354177
Podel.04G006800	Podel.01G398400	0.354079
Podel.04G006800	Podel.09G032700	0.354019
Podel.19G032300	Podel.03G215800	0.353728
Podel.14G137400	Podel.04G212700	0.353551
Podel.14G137400	Podel.T098700	0.35348
Podel.15G085900	Podel.03G202200	0.353282
Podel.03G089000	Podel.08G198800	0.352879
Podel.15G085700	Podel.13G063600	0.352699
Podel.15G085700	Podel.15G085900	0.352501
Podel.19G032300	Podel.04G212700	0.352157
Podel.14G137400	Podel.08G198800	0.351872
Podel.04G088100	Podel.01G398400	0.35179
Podel.15G085900	Podel.09G085400	0.351743
Podel.05G216700	Podel.02G006000	0.351451
Podel.15G149800	Podel.03G202200	0.351285
Podel.04G006800	Podel.05G175200	0.351197
Podel.05G265600	Podel.10G077600	0.351115
Podel.01G181100	Podel.07G154100	0.351061
Podel.03G122900	Podel.04G212700	0.350783
Podel.12G092800	Podel.14G137400	0.350565
Podel.01G179000	Podel.02G006000	0.350206
Podel.05G113600	Podel.13G063600	0.350105
Podel.01G179000	Podel.03G215800	0.350079
Podel.01G462600	Podel.19G059800	0.350005
black module
Node1	Node2	weight
Podel.03G085500	Podel.11G161100	0.423725
Podel.07G039800	Podel.11G161100	0.419942
Podel.01G487600	Podel.04G013500	0.416689
Podel.04G013500	Podel.11G161100	0.416146
Podel.08G232200	Podel.11G161100	0.415392
Podel.07G059100	Podel.04G220700	0.414775
Podel.19G065700	Podel.03G085500	0.412353
Podel.08G198200	Podel.03G085500	0.412118
Podel.02G197100	Podel.04G240600	0.412111
Podel.08G232200	Podel.03G085500	0.411813
Podel.04G240600	Podel.11G161100	0.411501
Podel.08G135800	Podel.01G487600	0.411066
Podel.04G240600	Podel.04G013500	0.410858
Podel.06G256900	Podel.04G220700	0.410172
Podel.13G129200	Podel.11G161100	0.408932
Podel.15G072900	Podel.07G059100	0.408481
Podel.19G065700	Podel.04G013900	0.40832
Podel.11G152500	Podel.10G257000	0.407906
Podel.04G220700	Podel.11G161100	0.407751
Podel.08G135800	Podel.03G139200	0.407562
Podel.01G274900	Podel.01G487600	0.406984
Podel.08G048600	Podel.11G161100	0.406553
Podel.03G139200	Podel.11G161100	0.406063
Podel.03G139200	Podel.07G039800	0.405529
Podel.01G487600	Podel.07G039800	0.40535
Podel.06G256900	Podel.02G197100	0.405115
Podel.08G232200	Podel.02G197100	0.404534
Podel.06G256900	Podel.04G240600	0.404157
Podel.08G048600	Podel.03G085500	0.403619
Podel.04G240600	Podel.04G220700	0.40326
Podel.08G048600	Podel.02G197100	0.402808
Podel.05G247300	Podel.06G256900	0.402427
Podel.13G145200	Podel.02G197100	0.402274
Podel.08G235300	Podel.03G085500	0.402052
Podel.03G091400	Podel.11G161100	0.40186
Podel.15G098000	Podel.04G013500	0.401033
Podel.01G274900	Podel.02G197100	0.400651
Podel.01G274900	Podel.04G013500	0.400048
Podel.06G166200	Podel.03G085500	0.399974
Podel.13G008600	Podel.04G220700	0.399971
Podel.08G135800	Podel.04G240600	0.399907
Podel.14G031600	Podel.02G197100	0.399674
Podel.08G135800	Podel.07G039800	0.39953
Podel.15G098000	Podel.11G161100	0.399327
Podel.18G037900	Podel.06G256900	0.398967
Podel.15G072900	Podel.04G220700	0.398858
Podel.13G129200	Podel.02G197100	0.398579
Podel.13G145200	Podel.06G256900	0.398551
Podel.08G232200	Podel.04G013500	0.398141
Podel.01G117700	Podel.11G161100	0.398048
Podel.14G031600	Podel.01G487600	0.397959
Podel.13G145200	Podel.15G052200	0.397594
Podel.08G135800	Podel.15G098000	0.397508
Podel.04G058500	Podel.03G085500	0.397368
Podel.01G274900	Podel.08G135800	0.397129
Podel.04G211300	Podel.06G256900	0.397085
Podel.04G106200	Podel.05G101000	0.396967
Podel.12G114700	Podel.11G161100	0.396917
Podel.03G139200	Podel.02G197100	0.396717
Podel.07G059100	Podel.11G161100	0.396535
Podel.19G065700	Podel.13G129200	0.396222
Podel.08G048600	Podel.13G129200	0.396203
Podel.12G018600	Podel.05G247300	0.396114
Podel.07G139700	Podel.01G487600	0.395945
Podel.02G197100	Podel.07G059100	0.395758
Podel.13G145200	Podel.04G240600	0.395587
Podel.05G247300	Podel.07G059100	0.39543
Podel.15G098000	Podel.07G039800	0.395363
Podel.07G139700	Podel.13G145200	0.3951
Podel.13G008600	Podel.07G059100	0.394962
Podel.11G152500	Podel.04G013900	0.394891
Podel.08G198200	Podel.08G232200	0.394721
Podel.04G013500	Podel.04G220700	0.39459
Podel.13G129200	Podel.01G487600	0.394274
Podel.01G274900	Podel.03G139200	0.394222
Podel.08G198200	Podel.04G013500	0.394132
Podel.01G117700	Podel.06G256900	0.394091
Podel.08G198200	Podel.01G487600	0.393784
Podel.04G058500	Podel.07G039800	0.393451
Podel.08G048600	Podel.07G039800	0.393396
Podel.01G274900	Podel.13G129200	0.393165
Podel.04G115600	Podel.01G430600	0.393036
Podel.08G048600	Podel.04G013500	0.392942
Podel.07G039800	Podel.04G220700	0.392827
Podel.07G139700	Podel.11G161100	0.392779
Podel.04G106200	Podel.06G256900	0.39275
Podel.01G274900	Podel.08G198200	0.3927
Podel.10G073500	Podel.03G085500	0.392569
Podel.01G117700	Podel.04G058500	0.392456
Podel.01G430600	Podel.04G240600	0.392387
Podel.03G091400	Podel.08G232200	0.392355
Podel.01G192600	Podel.04G064600	0.392304
Podel.13G145200	Podel.08G135800	0.39227
Podel.13G145200	Podel.04G211300	0.392017
Podel.01G430600	Podel.04G220700	0.391961
Podel.14G031600	Podel.04G013500	0.391872
Podel.13G008600	Podel.15G052200	0.391743
Podel.07G139700	Podel.03G085500	0.39172
Podel.07G139700	Podel.06G256900	0.391634
Podel.06G166200	Podel.04G013900	0.391579
Podel.13G145200	Podel.11G161100	0.39154
Podel.05G247300	Podel.05G101000	0.391463
Podel.01G274900	Podel.03G091400	0.391323
Podel.07G139700	Podel.07G039800	0.39129
Podel.07G139700	Podel.04G013500	0.391221
Podel.12G018600	Podel.04G115600	0.390924
Podel.07G139700	Podel.08G135800	0.39087
Podel.08G135800	Podel.08G232200	0.390746
Podel.13G145200	Podel.07G039800	0.390525
Podel.04G058500	Podel.08G232200	0.390464
Podel.04G115600	Podel.02G197100	0.390417
Podel.07G139700	Podel.04G211300	0.390345
Podel.19G065700	Podel.11G161100	0.390221
Podel.18G037900	Podel.05G247300	0.390166
Podel.08G235300	Podel.01G487600	0.390048
Podel.13G008600	Podel.02G197100	0.390018
Podel.01G117700	Podel.04G240600	0.389787
Podel.06G166200	Podel.08G198200	0.389665
Podel.06G166200	Podel.07G039800	0.389596
Podel.14G031600	Podel.06G256900	0.389535
Podel.04G058500	Podel.04G013500	0.389421
Podel.17G088400	Podel.19G065700	0.389334
Podel.01G274900	Podel.14G031600	0.389182
Podel.07G139700	Podel.15G052200	0.388803
Podel.08G198200	Podel.08G135800	0.388713
Podel.17G088400	Podel.10G257000	0.388689
Podel.08G048600	Podel.04G220700	0.388673
Podel.18G068300	Podel.06G256900	0.388515
Podel.08G235300	Podel.04G013500	0.388472
Podel.08G048600	Podel.08G232200	0.388382
Podel.10G073500	Podel.17G088400	0.388284
Podel.13G145200	Podel.04G115600	0.388214
Podel.04G106200	Podel.05G247300	0.387894
Podel.01G274900	Podel.08G048600	0.387806
Podel.04G058500	Podel.08G048600	0.387741
Podel.04G211300	Podel.01G487600	0.387731
Podel.03G091400	Podel.04G058500	0.387648
Podel.03G091400	Podel.04G013500	0.387618
Podel.15G052200	Podel.07G059100	0.387597
Podel.14G031600	Podel.11G161100	0.387511
Podel.01G430600	Podel.02G197100	0.387474
Podel.03G085500	Podel.04G220700	0.387374
Podel.08G232200	Podel.04G220700	0.387357
Podel.04G115600	Podel.01G487600	0.387186
Podel.18G037900	Podel.04G115600	0.387104
Podel.19G065700	Podel.07G039800	0.387071
Podel.08G235300	Podel.13G129200	0.386909
Podel.05G247300	Podel.15G052200	0.386806
Podel.15G052200	Podel.04G013500	0.386754
Podel.05G247300	Podel.01G430600	0.386616
Podel.07G139700	Podel.04G220700	0.386538
Podel.08G048600	Podel.04G240600	0.386442
Podel.04G211300	Podel.15G098000	0.386336
Podel.10G257000	Podel.03G139200	0.386269
Podel.06G150300	Podel.01G487600	0.385823
Podel.19G065700	Podel.08G232200	0.385774
Podel.18G037900	Podel.12G018600	0.385605
Podel.06G166200	Podel.10G257000	0.385498
Podel.04G211300	Podel.04G013500	0.385259
Podel.12G018600	Podel.13G008600	0.385181
Podel.10G106600	Podel.11G161100	0.384792
Podel.04G106200	Podel.01G430600	0.384568
Podel.07G139700	Podel.08G232200	0.384357
Podel.19G065700	Podel.01G487600	0.384319
Podel.01G430600	Podel.15G052200	0.384178
Podel.13G145200	Podel.04G058500	0.384138
Podel.12G018600	Podel.01G430600	0.384091
Podel.03G091400	Podel.19G065700	0.384015
Podel.04G064600	Podel.10G106600	0.38382
Podel.10G073500	Podel.13G129200	0.383735
Podel.15G052200	Podel.08G232200	0.383567
Podel.10G257000	Podel.11G161100	0.383434
Podel.08G235300	Podel.04G240600	0.383099
Podel.18G037900	Podel.07G059100	0.383071
Podel.18G068300	Podel.04G211300	0.383038
Podel.13G008600	Podel.04G058500	0.383004
Podel.19G065700	Podel.04G013500	0.382915
Podel.08G235300	Podel.08G135800	0.382898
Podel.14G031600	Podel.08G135800	0.382849
Podel.01G117700	Podel.03G085500	0.38266
Podel.11G152500	Podel.03G139200	0.382528
Podel.01G274900	Podel.08G235300	0.382458
Podel.12G114700	Podel.08G232200	0.382408
Podel.13G145200	Podel.08G232200	0.382279
Podel.04G115600	Podel.04G013500	0.382177
Podel.06G166200	Podel.10G073500	0.382063
Podel.10G257000	Podel.13G129200	0.38194
Podel.04G211300	Podel.08G135800	0.381867
Podel.17G114400	Podel.04G064600	0.38158
Podel.04G211300	Podel.03G139200	0.38148
Podel.10G257000	Podel.04G013500	0.381298
Podel.15G098000	Podel.04G220700	0.381158
Podel.01G430600	Podel.01G487600	0.381115
Podel.05G247300	Podel.01G117700	0.380981
Podel.01G117700	Podel.01G487600	0.380908
Podel.13G145200	Podel.01G430600	0.380891
Podel.14G031600	Podel.01G430600	0.380758
Podel.13G008600	Podel.04G240600	0.380704
Podel.01G430600	Podel.04G013500	0.380545
Podel.01G117700	Podel.08G232200	0.380236
Podel.12G018600	Podel.02G197100	0.380108
Podel.13G008600	Podel.11G161100	0.380055
Podel.14G031600	Podel.08G048600	0.379974
Podel.06G150300	Podel.04G240600	0.379907
Podel.08G198200	Podel.08G048600	0.379901
Podel.18G068300	Podel.01G487600	0.379728
Podel.01G274900	Podel.04G058500	0.379699
Podel.15G052200	Podel.15G098000	0.379594
Podel.04G106200	Podel.18G068300	0.379412
Podel.10G106600	Podel.12G114700	0.379303
Podel.06G256900	Podel.03G085500	0.379153
Podel.07G139700	Podel.04G058500	0.37883
Podel.03G091400	Podel.03G139200	0.378774
Podel.04G064600	Podel.12G114700	0.378658
Podel.17G114400	Podel.11G152500	0.378635
Podel.06G150300	Podel.13G129200	0.378607
Podel.18G037900	Podel.04G240600	0.378501
Podel.11G152500	Podel.08G135800	0.378349
Podel.18G068300	Podel.04G013500	0.378152
Podel.04G058500	Podel.03G139200	0.377887
Podel.15G052200	Podel.03G139200	0.377812
Podel.01G192600	Podel.11G161100	0.377746
Podel.06G166200	Podel.04G013500	0.377622
Podel.08G048600	Podel.03G139200	0.37757
Podel.04G106200	Podel.04G240600	0.377546
Podel.05G247300	Podel.18G068300	0.377457
Podel.10G073500	Podel.08G198200	0.377341
Podel.05G101000	Podel.04G240600	0.377337
Podel.01G117700	Podel.04G211300	0.377274
Podel.18G037900	Podel.04G211300	0.377221
Podel.04G058500	Podel.08G135800	0.377163
Podel.05G247300	Podel.13G145200	0.377152
Podel.13G008600	Podel.13G145200	0.377072
Podel.04G106200	Podel.04G211300	0.377011
Podel.10G257000	Podel.07G039800	0.376961
Podel.14G031600	Podel.01G117700	0.376891
Podel.11G152500	Podel.10G073500	0.376832
Podel.08G235300	Podel.07G139700	0.376788
Podel.18G068300	Podel.07G059100	0.376626
Podel.08G198200	Podel.04G240600	0.376603
Podel.12G114700	Podel.15G098000	0.376181
Podel.08G048600	Podel.08G135800	0.376104
Podel.14G031600	Podel.05G247300	0.375896
Podel.18G068300	Podel.11G161100	0.375782
Podel.18G037900	Podel.01G117700	0.375623
Podel.13G008600	Podel.01G430600	0.375519
Podel.01G117700	Podel.15G072900	0.37533
Podel.17G088400	Podel.03G085500	0.375304
Podel.07G139700	Podel.08G198200	0.375284
Podel.07G139700	Podel.01G117700	0.37523
Podel.19G065700	Podel.02G197100	0.375146
Podel.04G115600	Podel.01G117700	0.375038
Podel.08G235300	Podel.13G145200	0.374963
Podel.03G139200	Podel.06G256900	0.374855
Podel.08G235300	Podel.19G065700	0.374645
Podel.03G091400	Podel.15G052200	0.374609
Podel.04G211300	Podel.04G058500	0.374578
Podel.01G274900	Podel.06G256900	0.374326
Podel.04G106200	Podel.15G052200	0.374305
Podel.10G106600	Podel.07G059100	0.374215
Podel.08G235300	Podel.15G052200	0.374087
Podel.17G114400	Podel.03G085500	0.374036
Podel.01G274900	Podel.04G220700	0.373957
Podel.17G088400	Podel.13G129200	0.373848
Podel.08G048600	Podel.06G256900	0.373796
Podel.08G198200	Podel.04G058500	0.373551
Podel.03G139200	Podel.04G220700	0.373362
Podel.13G129200	Podel.04G220700	0.37331
Podel.06G166200	Podel.02G197100	0.373159
Podel.11G152500	Podel.04G013500	0.373129
Podel.01G487600	Podel.07G059100	0.373044
Podel.13G008600	Podel.04G211300	0.372932
Podel.08G198200	Podel.15G098000	0.372903
Podel.01G274900	Podel.10G257000	0.372832
Podel.05G247300	Podel.11G161100	0.372642
Podel.05G247300	Podel.01G487600	0.37254
Podel.03G091400	Podel.04G013900	0.372466
Podel.17G114400	Podel.11G161100	0.3723
Podel.15G072900	Podel.15G052200	0.372254
Podel.11G152500	Podel.17G088400	0.372057
Podel.04G064600	Podel.10G257000	0.372006
Podel.14G031600	Podel.04G211300	0.371885
Podel.15G072900	Podel.02G197100	0.371735
Podel.04G115600	Podel.15G098000	0.371547
Podel.04G058500	Podel.15G098000	0.371485
Podel.04G115600	Podel.04G058500	0.371377
Podel.14G031600	Podel.13G129200	0.370913
Podel.06G150300	Podel.08G135800	0.370698
Podel.01G274900	Podel.04G211300	0.370567
Podel.17G114400	Podel.10G073500	0.37038
Podel.18G068300	Podel.08G135800	0.370208
Podel.15G098000	Podel.07G059100	0.369936
Podel.18G037900	Podel.18G068300	0.369838
Podel.17G114400	Podel.03G139200	0.369697
Podel.08G235300	Podel.06G256900	0.369387
Podel.14G031600	Podel.13G008600	0.369335
Podel.07G139700	Podel.08G048600	0.369125
Podel.18G068300	Podel.07G039800	0.36899
Podel.06G150300	Podel.15G098000	0.368901
Podel.12G114700	Podel.04G220700	0.368778
Podel.01G430600	Podel.15G072900	0.3687
Podel.01G274900	Podel.04G115600	0.368407
Podel.17G114400	Podel.17G088400	0.368228
Podel.05G101000	Podel.15G052200	0.368227
Podel.01G117700	Podel.15G098000	0.367971
Podel.12G114700	Podel.01G487600	0.367914
Podel.13G145200	Podel.07G059100	0.367856
Podel.01G117700	Podel.08G135800	0.367806
Podel.10G073500	Podel.03G139200	0.367714
Podel.01G430600	Podel.07G039800	0.367267
Podel.14G031600	Podel.08G235300	0.367103
Podel.04G106200	Podel.13G008600	0.367047
Podel.15G072900	Podel.11G161100	0.366869
Podel.18G037900	Podel.07G139700	0.36667
Podel.13G008600	Podel.05G101000	0.366624
Podel.17G114400	Podel.06G166200	0.366477
Podel.04G058500	Podel.15G072900	0.366322
Podel.15G072900	Podel.04G240600	0.366313
Podel.13G145200	Podel.13G129200	0.365973
Podel.18G037900	Podel.04G058500	0.365901
Podel.04G013900	Podel.15G098000	0.365551
Podel.06G150300	Podel.04G220700	0.365525
Podel.04G064600	Podel.03G085500	0.365315
Podel.11G152500	Podel.01G274900	0.365144
Podel.04G013900	Podel.08G048600	0.364943
Podel.17G114400	Podel.07G039800	0.364824
Podel.04G115600	Podel.07G039800	0.36468
Podel.08G198200	Podel.04G220700	0.364633
Podel.04G064600	Podel.07G039800	0.364408
Podel.10G073500	Podel.04G064600	0.364234
Podel.04G106200	Podel.02G197100	0.363865
Podel.08G198200	Podel.15G052200	0.363644
Podel.11G152500	Podel.08G232200	0.363583
Podel.13G008600	Podel.01G487600	0.363503
Podel.08G135800	Podel.12G114700	0.363457
Podel.06G150300	Podel.04G013900	0.363243
Podel.14G031600	Podel.18G068300	0.362929
Podel.17G114400	Podel.08G232200	0.362574
Podel.01G430600	Podel.03G085500	0.362526
Podel.08G235300	Podel.07G059100	0.362337
Podel.17G088400	Podel.08G198200	0.362216
Podel.10G073500	Podel.08G235300	0.362076
Podel.12G018600	Podel.11G161100	0.362041
Podel.13G008600	Podel.08G048600	0.361967
Podel.01G274900	Podel.10G073500	0.361958
Podel.05G247300	Podel.07G039800	0.361614
Podel.13G008600	Podel.18G068300	0.361435
Podel.04G058500	Podel.06G150300	0.361362
Podel.10G257000	Podel.02G197100	0.361207
Podel.04G058500	Podel.12G114700	0.361028
Podel.13G145200	Podel.05G101000	0.360729
Podel.10G106600	Podel.07G039800	0.360701
Podel.08G198200	Podel.04G211300	0.360572
Podel.01G274900	Podel.01G430600	0.36053
Podel.17G114400	Podel.08G198200	0.360432
Podel.04G115600	Podel.08G048600	0.360314
Podel.12G018600	Podel.18G068300	0.360142
Podel.10G073500	Podel.08G048600	0.359961
Podel.12G018600	Podel.04G211300	0.359858
Podel.04G211300	Podel.12G114700	0.359833
Podel.14G031600	Podel.05G101000	0.359644
Podel.10G073500	Podel.01G487600	0.359549
Podel.03G091400	Podel.10G257000	0.35939
Podel.11G152500	Podel.15G098000	0.359298
Podel.01G430600	Podel.03G139200	0.359244
Podel.17G114400	Podel.01G192600	0.359169
Podel.06G150300	Podel.07G059100	0.359158
Podel.05G247300	Podel.08G048600	0.359022
Podel.06G166200	Podel.07G139700	0.358936
Podel.11G152500	Podel.04G064600	0.358699
Podel.17G114400	Podel.04G013500	0.358494
Podel.04G106200	Podel.04G013500	0.358478
Podel.05G101000	Podel.01G487600	0.358218
Podel.03G091400	Podel.04G211300	0.358062
Podel.04G106200	Podel.01G117700	0.357982
Podel.01G192600	Podel.07G039800	0.357851
Podel.17G114400	Podel.13G129200	0.35773
Podel.05G101000	Podel.01G117700	0.357657
Podel.19G065700	Podel.04G240600	0.357475
Podel.03G091400	Podel.07G059100	0.35736
Podel.17G114400	Podel.08G135800	0.357237
Podel.13G129200	Podel.06G256900	0.356969
Podel.19G065700	Podel.04G058500	0.35682
Podel.15G052200	Podel.12G114700	0.356671
Podel.10G106600	Podel.08G232200	0.356487
Podel.10G257000	Podel.04G240600	0.356447
Podel.10G106600	Podel.02G197100	0.35628
Podel.04G058500	Podel.04G013900	0.356134
Podel.06G166200	Podel.13G145200	0.355872
Podel.13G008600	Podel.15G098000	0.355724
Podel.08G235300	Podel.13G008600	0.355556
Podel.04G064600	Podel.13G129200	0.355323
Podel.13G129200	Podel.07G059100	0.354976
Podel.12G018600	Podel.08G048600	0.354868
Podel.01G430600	Podel.08G232200	0.354659
Podel.08G235300	Podel.18G068300	0.354598
Podel.04G064600	Podel.04G013500	0.354583
Podel.04G064600	Podel.06G150300	0.354354
Podel.01G192600	Podel.08G232200	0.354339
Podel.12G018600	Podel.07G139700	0.35413
Podel.01G192600	Podel.04G013500	0.353707
Podel.10G257000	Podel.12G114700	0.353628
Podel.17G114400	Podel.08G235300	0.35347
Podel.01G274900	Podel.18G068300	0.353301
Podel.05G247300	Podel.08G135800	0.353207
Podel.04G211300	Podel.13G129200	0.353032
Podel.17G088400	Podel.07G039800	0.352913
Podel.03G091400	Podel.04G115600	0.352718
Podel.05G247300	Podel.08G232200	0.352114
Podel.01G117700	Podel.06G150300	0.35203
Podel.17G114400	Podel.15G098000	0.351682
Podel.13G145200	Podel.19G065700	0.351205
Podel.10G106600	Podel.03G085500	0.35077
Podel.05G101000	Podel.11G161100	0.350369
Podel.10G106600	Podel.08G048600	0.3502
Podel.08G048600	Podel.15G072900	0.350015

## Sheet: Table S8
Table S8 WGCNA-The tagging of each gene in co-expression network corresponds to the ID.
ID	Tag	TF family
Podel.12G072900	Nin-like(P1)	Nin-like
Podel.03G089000	BES1(P2)	BES1
Podel.02G006000	P3	.
Podel.19G059800	B3(P4)	B3
Podel.15G149800	ERF(P5)	ERF
Podel.12G092800	P6	.
Podel.04G088100	HB-other(P7)	HB-other
Podel.15G085700	P8	.
Podel.13G063600	S1Fa-like(P9)	S1Fa-like
Podel.01G459300	ERF(P10)	ERF
Podel.01G179000	WRKY(P11)	WRKY
Podel.05G113600	WOX(P12)	WOX
Podel.05G265600	WRKY(P13)	WRKY
Podel.04G006800	WRKY(P14)	WRKY
Podel.04G179100	Nin-like(P15)	Nin-like
Podel.03G122900	P16	.
Podel.15G115000	P17	.
Podel.14G137400	C3H(P18)	C3H
Podel.19G032300	E2F/DP(P19)	E2F/DP
Podel.08G198700	ERF(P20)	ERF
Podel.15G085900	P21	.
Podel.05G014600	S1Fa-like(P22)	S1Fa-like
Podel.01G462600	P23	.
Podel.05G153900	AP2(P24)	AP2
Podel.01G398400	HB-other(P25)	HB-other
Podel.11G008900	WRKY(P26)	WRKY
Podel.09G058500	NAC(P27)	NAC
Podel.09G032700	WRKY(P28)	WRKY
Podel.T098700	P29	.
Podel.16G019500	HSF(P30)	HSF
Podel.10G077600	P31	.
Podel.18G056400	S1Fa-like(P32)	S1Fa-like
Podel.02G109600	C3H(P33)	C3H
Podel.03G215800	P34	.
Podel.06G007200	HSF(P35)	HSF
Podel.07G154100	ERF(P36)	ERF
Podel.10G131900	P37	.
Podel.04G212700	P38	.
Podel.01G263200	P39	.
Podel.03G202200	P40	.
Podel.09G085400	P41	.
Podel.03G062500	P42	.
Podel.01G181100	MYB_related(P43)	MYB_related
Podel.08G198800	ERF(P44)	ERF
Podel.05G216700	NAC(P45)	NAC
Podel.09G097100	Nin-like(P46)	Nin-like
Podel.10G242800	P47	.
Podel.10G197800	P48	.
Podel.04G126200	P49	.
Podel.05G175200	P50	.
Podel.17G114400	P51	.
Podel.13G008600	P52	.
Podel.01G430600	P53	.
Podel.10G106600	B3(P54)	B3
Podel.04G211300	MYB(P55)	MYB
Podel.11G161100	Dof(P56)	Dof
Podel.13G129200	P57	.
Podel.08G048600	bHLH(P58)	bHLH
Podel.13G145200	B3(P59)	B3
Podel.04G058500	bHLH(P60)	bHLH
Podel.04G013500	Dof(P61)	Dof
Podel.01G274900	bHLH(P62)	bHLH
Podel.05G247300	C2H2(P63)	C2H2
Podel.08G235300	LSD(P64)	LSD
Podel.17G088400	P65	.
Podel.01G487600	Dof(P66)	Dof
Podel.08G232200	P67	.
Podel.04G220700	MIKC(P68)	MIKC
Podel.08G135800	NAC(P69)	NAC
Podel.10G257000	bHLH(P70)	bHLH
Podel.08G198200	P71	.
Podel.15G072900	P72	.
Podel.04G115600	P73	.
Podel.18G068300	P74	.
Podel.19G065700	ERF(P75)	ERF
Podel.03G139200	P76	.
Podel.18G037900	P77	.
Podel.01G117700	P78	.
Podel.04G106200	P79	.
Podel.01G192600	P80	.
Podel.07G039800	P81	.
Podel.06G256900	P82	.
Podel.11G152500	NF-YB(P83)	NF-YB
Podel.06G166200	P84	.
Podel.15G052200	P85	.
Podel.07G139700	bHLH(P86)	bHLH
Podel.04G064600	P87	.
Podel.02G197100	P88	.
Podel.04G240600	P89	.
Podel.07G059100	P90	.
Podel.04G013900	Dof(P91)	Dof
Podel.14G031600	P92	.
Podel.05G101000	TCP(P93)	TCP
Podel.12G018600	NAC(P94)	NAC
Podel.10G073500	ARF(P95)	ARF
Podel.03G085500	P96	.
Podel.15G098000	LBD(P97)	LBD
Podel.12G114700	WRKY(P98)	WRKY
Podel.06G150300	HB-other(P99)	HB-other
Podel.03G091400	NF-YB(P100)	NF-YB
